# Supplementary material for: The bacterial microbiome of field-collected Dermacentor marginatus and Dermacentor reticulatus from Slovakia
Source: Parasit Vectors. 2019 Jun 27;12:325. doi: 10.1186/s13071-019-3582-9 (PMC6598266; doi:10.1186/s13071-019-3582-9)
Supplement: Supplementary file 1 — Additional file 1: Table S1. Analysis of the obtained MiSeq sequencing reads per sample. [file 13071_2019_3582_MOESM1_ESM.xlsx]

## Sheet: Table S1
Additional file 1: Table S1. Analysis of the obtained MiSeq sequencing reads per sample.
Sample\Info	Seq_num	Base_num	Mean_length	Min_length	Max_length
DmarF3	42517	19004660	446.99	379	453
DmarF2	47449	21195742	446.706	381	452
DmarF1	39741	17817498	448.34	338	455
DmarM2	38255	17040380	445.442	422	452
DmarM3	39235	17626648	449.258	412	451
DmarM1	41749	17984287	430.772	308	483
DretF2	57585	25629569	445.074	273	532
DretF3	33737	14724997	436.464	283	486
DretF1	30632	13371507	436.521	319	511
DretM3	43026	18684355	434.257	315	461
DretM2	65290	28317294	433.716	271	452
DretM1	43576	18852875	432.644	283	452
