# Supplementary material for: The bacterial microbiome of field-collected Dermacentor marginatus and Dermacentor reticulatus from Slovakia
Source: Parasit Vectors. 2019 Jun 27;12:325. doi: 10.1186/s13071-019-3582-9 (PMC6598266; doi:10.1186/s13071-019-3582-9)
Supplement: Supplementary file 3 — Additional file 3: Table S2. Analysis of taxonomy and abundance of the obtained OTUs. [file 13071_2019_3582_MOESM3_ESM.xlsx]

## Sheet: Table S2
Additional file 3: Table S2. Analysis of taxonomy and abundance of the obtained OTUs.
Domain	Kingdom	Phylum	Class	Order	Family	Genus	Species	OTU	DmarF1	DmarF2	DmarF3	DmarM1	DmarM2	DmarM3	DretF1	DretF2	DretF3	DretM1	DretM2	DretM3	SUM
d__Bacteria	k__norank	p__Bacteroidetes	c__Sphingobacteriia	o__Sphingobacteriales	f__Sphingobacteriaceae	g__Pedobacter	s__unclassified_g__Pedobacter	OTU41	0	0	4	0	0	0	0	0	0	0	0	2	6
d__Bacteria	k__norank	p__Actinobacteria	c__Actinobacteria	o__Corynebacteriales	f__Nocardiaceae	g__Rhodococcus	s__unclassified_g__Rhodococcus	OTU134	61	67	502	795	785	156	199	60	154	106	665	233	3783
d__Bacteria	k__norank	p__Actinobacteria	c__Actinobacteria	o__Frankiales	f__Geodermatophilaceae	g__Geodermatophilus	s__uncultured_bacterium_g__Geodermatophilus	OTU163	9	39	62	35	34	2	210	8	40	85	335	197	1056
d__Bacteria	k__norank	p__Proteobacteria	c__Gammaproteobacteria	o__Aeromonadales	f__Aeromonadaceae	g__Aeromonas	s__unclassified_g__Aeromonas	OTU418	3	0	0	18	0	0	0	1	4	6	10	5	47
d__Bacteria	k__norank	p__Actinobacteria	c__Actinobacteria	o__Corynebacteriales	f__Mycobacteriaceae	g__Mycobacterium	s__unclassified_g__Mycobacterium	OTU144	14	48	8	1	25	0	1	2	87	6	4	0	196
d__Bacteria	k__norank	p__Proteobacteria	c__Deltaproteobacteria	o__Bdellovibrionales	f__Bdellovibrionaceae	g__Bdellovibrio	s__unclassified_g__Bdellovibrio	OTU344	0	0	4	0	0	0	0	0	0	24	6	9	43
d__Bacteria	k__norank	p__Bacteroidetes	c__Bacteroidia	o__Bacteroidales	f__Bacteroidaceae	g__Bacteroides	s__Bacteroides_xylanisolvens_g__Bacteroides	OTU18	8	3	0	3	1	0	2	2	0	1	2	4	26
d__Bacteria	k__norank	p__Fusobacteria	c__Fusobacteriia	o__Fusobacteriales	f__Fusobacteriaceae	g__Fusobacterium	s__Fusobacterium_mortiferum	OTU120	4	4	0	11	1	0	0	0	1	2	3	4	30
d__Bacteria	k__norank	p__Firmicutes	c__Clostridia	o__Clostridiales	f__Lachnospiraceae	g__Coprococcus_1	s__uncultured_organism_g__Coprococcus_1	OTU203	0	0	0	0	0	0	2	0	0	0	0	1	3
d__Bacteria	k__norank	p__Chlorobi	c__Chlorobia	o__Chlorobiales	f__OPB56	g__norank_f__OPB56	s__uncultured_bacterium_g__norank_f__OPB56	OTU58	1	0	0	5	0	0	0	0	0	0	0	0	6
d__Bacteria	k__norank	p__Firmicutes	c__Negativicutes	o__Selenomonadales	f__Acidaminococcaceae	g__Phascolarctobacterium	s__unclassified_g__Phascolarctobacterium	OTU355	0	0	0	0	0	0	0	1	0	6	2	0	9
d__Bacteria	k__norank	p__Bacteroidetes	c__Sphingobacteriia	o__Sphingobacteriales	f__Sphingobacteriaceae	g__Mucilaginibacter	s__unclassified_g__Mucilaginibacter	OTU269	0	0	0	0	0	0	0	0	0	5	0	0	5
d__Bacteria	k__norank	p__Planctomycetes	c__Planctomycetacia	o__Planctomycetales	f__Planctomycetaceae	g__Singulisphaera	s__uncultured_bacterium_g__Singulisphaera	OTU288	1	3	3	0	20	1	2	0	2	28	3	12	75
d__Bacteria	k__norank	p__Firmicutes	c__Clostridia	o__Clostridiales	f__Ruminococcaceae	g__Anaerotruncus	s__unclassified_g__Anaerotruncus	OTU220	0	0	0	0	0	0	0	1	0	0	0	0	1
d__Bacteria	k__norank	p__Bacteroidetes	c__Cytophagia	o__Cytophagales	f__Cytophagaceae	g__Spirosoma	s__Spirosoma_endophyticum	OTU540	0	0	0	0	0	0	0	0	0	7	0	4	11
d__Bacteria	k__norank	p__Deinococcus-Thermus	c__Deinococci	o__Deinococcales	f__Trueperaceae	g__Truepera	s__uncultured_Deinococcales_bacterium	OTU51	0	1	7	1	6	0	0	0	0	0	1	32	48
d__Bacteria	k__norank	p__FBP	c__norank_p__FBP	o__norank_p__FBP	f__norank_p__FBP	g__norank_p__FBP	s__uncultured_bacterium_g__norank_p__FBP	OTU280	0	0	0	0	1	0	0	0	0	2	0	0	3
d__Bacteria	k__norank	p__Firmicutes	c__Negativicutes	o__Selenomonadales	f__Veillonellaceae	g__Megamonas	s__unclassified_g__Megamonas	OTU458	1	4	0	0	0	0	3	4	30	30	8	2	82
d__Bacteria	k__norank	p__Proteobacteria	c__Gammaproteobacteria	o__Pseudomonadales	f__Pseudomonadaceae	g__Pseudomonas	s__unclassified_g__Pseudomonas	OTU54	144	496	67	1048	287	46	182	37	121	187	708	137	3460
d__Bacteria	k__norank	p__Proteobacteria	c__Alphaproteobacteria	o__Rhizobiales	f__Methylobacteriaceae	g__Methylobacterium	s__Methylobacterium_adhaesivum_g__Methylobacterium	OTU172	64	194	23	95	86	4	355	48	205	1028	194	266	2562
d__Bacteria	k__norank	p__Proteobacteria	c__Deltaproteobacteria	o__Bdellovibrionales	f__Bdellovibrionaceae	g__Bdellovibrio	s__uncultured_bacterium_g__Bdellovibrio	OTU323	0	1	0	6	4	0	0	0	1	17	8	4	41
d__Bacteria	k__norank	p__Actinobacteria	c__Actinobacteria	o__Propionibacteriales	f__Nocardioidaceae	g__Nocardioides	s__unclassified_g__Nocardioides	OTU40	0	9	8	21	10	2	25	2	6	22	50	6	161
d__Bacteria	k__norank	p__Proteobacteria	c__Betaproteobacteria	o__Burkholderiales	f__Alcaligenaceae	g__Verticia	s__uncultured_Alcaligenaceae_bacterium_g__Verticia	OTU417	35	3	8	50	59	6	183	49	314	19	593	204	1523
d__Bacteria	k__norank	p__Proteobacteria	c__Deltaproteobacteria	o__Bdellovibrionales	f__Bdellovibrionaceae	g__Bdellovibrio	s__Bdellovibrio_bacteriovorus	OTU395	0	0	0	0	0	0	0	0	0	0	2	4	6
d__Bacteria	k__norank	p__Proteobacteria	c__Alphaproteobacteria	o__Caulobacterales	f__Caulobacteraceae	g__Brevundimonas	s__unclassified_g__Brevundimonas	OTU182	16	6	144	21	31	1	82	7	37	14	13	39	411
d__Bacteria	k__norank	p__Saccharibacteria	c__norank_p__Saccharibacteria	o__norank_p__Saccharibacteria	f__norank_p__Saccharibacteria	g__norank_p__Saccharibacteria	s__uncultured_bacterium_g__norank_p__Saccharibacteria	OTU303	0	0	0	0	0	0	0	0	0	1	0	0	1
d__Bacteria	k__norank	p__Firmicutes	c__Bacilli	o__Bacillales	f__Paenibacillaceae	g__Paenibacillus	s__Paenibacillus_agarexedens	OTU347	0	0	0	0	0	0	0	0	0	45	5	2	52
d__Bacteria	k__norank	p__Proteobacteria	c__Alphaproteobacteria	o__Rhizobiales	f__Bradyrhizobiaceae	g__Rhodopseudomonas	s__unclassified_g__Rhodopseudomonas	OTU239	1	0	4	0	20	0	2	0	6	56	72	37	198
d__Bacteria	k__norank	p__Armatimonadetes	c__Armatimonadia	o__Armatimonadales	f__norank_o__Armatimonadales	g__norank_o__Armatimonadales	s__uncultured_bacterium_g__norank_o__Armatimonadales	OTU290	0	0	0	0	0	0	0	0	0	5	0	0	5
d__Bacteria	k__norank	p__Planctomycetes	c__Planctomycetacia	o__Planctomycetales	f__Planctomycetaceae	g__Singulisphaera	s__unclassified_g__Singulisphaera	OTU548	1	0	0	0	2	0	0	2	1	20	1	2	29
d__Bacteria	k__norank	p__Bacteroidetes	c__Flavobacteriia	o__Flavobacteriales	f__Flavobacteriaceae	g__Chryseobacterium	s__unclassified_g__Chryseobacterium	OTU362	0	0	0	1	0	0	0	0	0	2	0	4	7
d__Bacteria	k__norank	p__Firmicutes	c__Clostridia	o__Clostridiales	f__Lachnospiraceae	g__Blautia	s__unclassified_g__Blautia	OTU276	7	0	0	0	0	0	4	0	5	3	3	5	27
d__Bacteria	k__norank	p__Bacteroidetes	c__Bacteroidia	o__Bacteroidales	f__Porphyromonadaceae	g__Parabacteroides	s__unclassified_g__Parabacteroides	OTU281	0	0	0	0	0	0	0	0	0	4	0	0	4
d__Bacteria	k__norank	p__Proteobacteria	c__Alphaproteobacteria	o__Sphingomonadales	f__Sphingomonadaceae	g__Polymorphobacter	s__unclassified_g__Polymorphobacter	OTU374	0	0	0	5	6	0	7	1	2	95	3	13	132
d__Bacteria	k__norank	p__Proteobacteria	c__Alphaproteobacteria	o__Sphingomonadales	f__Sphingomonadaceae	g__unclassified_f__Sphingomonadaceae	s__unclassified_f__Sphingomonadaceae	OTU293	0	0	0	0	0	0	3	0	0	6	0	0	9
d__Bacteria	k__norank	p__Bacteroidetes	c__Cytophagia	o__Cytophagales	f__Cytophagaceae	g__Dyadobacter	s__uncultured_bacterium_g__Dyadobacter	OTU442	1	0	1	0	1	0	0	0	11	13	61	66	154
d__Bacteria	k__norank	p__Proteobacteria	c__Alphaproteobacteria	o__Caulobacterales	f__Caulobacteraceae	g__Brevundimonas	s__Brevundimonas_bullata	OTU527	0	0	5	0	0	0	11	5	10	8	1	3	43
d__Bacteria	k__norank	p__Actinobacteria	c__Actinobacteria	o__Frankiales	f__Frankiaceae	g__Jatrophihabitans	s__unclassified_g__Jatrophihabitans	OTU77	13	31	11	15	100	2	63	3	17	171	26	8	460
d__Bacteria	k__norank	p__Fusobacteria	c__Fusobacteriia	o__Fusobacteriales	f__Fusobacteriaceae	g__Fusobacterium	s__gut_metagenome_g__Fusobacterium	OTU19	3	1	0	1	0	0	3	0	0	0	2	0	10
d__Bacteria	k__norank	p__Tenericutes	c__Mollicutes	o__Entomoplasmatales	f__Spiroplasmataceae	g__Spiroplasma	s__unclassified_g__Spiroplasma	OTU59	939	3290	155	477	654	150	0	0	0	0	0	0	5665
d__Bacteria	k__norank	p__Bacteroidetes	c__Bacteroidia	o__Bacteroidales	f__Rikenellaceae	g__Alistipes	s__uncultured_bacterium_g__Alistipes	OTU463	0	0	0	4	1	0	1	2	0	0	0	3	11
d__Bacteria	k__norank	p__Proteobacteria	c__Betaproteobacteria	o__Burkholderiales	f__Alcaligenaceae	g__Parasutterella	s__Sutterellaceae_bacterium_YL45	OTU271	0	0	0	0	0	0	0	0	0	1	0	0	1
d__Bacteria	k__norank	p__Chloroflexi	c__C10-SB1A	o__norank_c__C10-SB1A	f__norank_c__C10-SB1A	g__norank_c__C10-SB1A	s__uncultured_bacterium_g__norank_c__C10-SB1A	OTU124	0	0	0	3	0	0	0	0	0	0	0	0	3
d__Bacteria	k__norank	p__Firmicutes	c__Bacilli	o__Bacillales	f__Bacillaceae	g__Bacillus	s__unclassified_g__Bacillus	OTU410	2	14	5	0	0	0	4	0	5	0	1	4	35
d__Bacteria	k__norank	p__Actinobacteria	c__Actinobacteria	o__Corynebacteriales	f__Mycobacteriaceae	g__Mycobacterium	s__unclassified_g__Mycobacterium	OTU149	4	0	6	1	5	0	9	0	3	2	16	5	51
d__Bacteria	k__norank	p__Actinobacteria	c__Actinobacteria	o__unclassified_c__Actinobacteria	f__unclassified_c__Actinobacteria	g__unclassified_c__Actinobacteria	s__unclassified_c__Actinobacteria	OTU378	0	0	0	0	0	0	0	0	0	0	1	0	1
d__Bacteria	k__norank	p__Deinococcus-Thermus	c__Deinococci	o__Thermales	f__Thermaceae	g__Thermus	s__unclassified_g__Thermus	OTU251	0	0	0	4	2	0	0	1	5	0	1	0	13
d__Bacteria	k__norank	p__Actinobacteria	c__Actinobacteria	o__Pseudonocardiales	f__Pseudonocardiaceae	g__Pseudonocardia	s__unclassified_g__Pseudonocardia	OTU370	0	0	0	0	0	0	0	0	1	41	0	0	42
d__Bacteria	k__norank	p__Bacteroidetes	c__Bacteroidia	o__Bacteroidales	f__Rikenellaceae	g__Acetobacteroides	s__uncultured_bacterium_g__Acetobacteroides	OTU81	1	0	0	29	0	0	0	0	0	0	0	0	30
d__Bacteria	k__norank	p__Bacteroidetes	c__Sphingobacteriia	o__Sphingobacteriales	f__Sphingobacteriaceae	g__Sphingobacterium	s__Sphingobacterium_multivorum	OTU91	0	0	0	150	46	8	1	1	0	1	0	0	207
d__Bacteria	k__norank	p__Proteobacteria	c__Alphaproteobacteria	o__Rhodospirillales	f__Acetobacteraceae	g__Rhodovastum	s__uncultured_bacterium_g__Rhodovastum	OTU286	0	0	0	0	0	0	0	0	0	13	0	0	13
d__Bacteria	k__norank	p__Actinobacteria	c__Actinobacteria	o__unclassified_c__Actinobacteria	f__unclassified_c__Actinobacteria	g__unclassified_c__Actinobacteria	s__unclassified_c__Actinobacteria	OTU291	0	0	0	0	0	0	0	0	0	10	0	0	10
d__Bacteria	k__norank	p__Actinobacteria	c__Actinobacteria	o__Propionibacteriales	f__Nocardioidaceae	g__Nocardioides	s__Nocardioides_oleivorans	OTU109	10	13	72	49	168	17	183	3	26	21	143	187	892
d__Bacteria	k__norank	p__Firmicutes	c__Clostridia	o__Clostridiales	f__Ruminococcaceae	g__unclassified_f__Ruminococcaceae	s__unclassified_f__Ruminococcaceae	OTU300	0	0	0	0	0	0	0	0	0	4	0	0	4
d__Bacteria	k__norank	p__Chloroflexi	c__Anaerolineae	o__Anaerolineales	f__Anaerolineaceae	g__norank_f__Anaerolineaceae	s__unclassified_g__norank_f__Anaerolineaceae	OTU45	0	0	1	0	0	0	0	0	0	0	0	0	1
d__Bacteria	k__norank	p__Proteobacteria	c__Betaproteobacteria	o__unclassified_c__Betaproteobacteria	f__unclassified_c__Betaproteobacteria	g__unclassified_c__Betaproteobacteria	s__unclassified_c__Betaproteobacteria	OTU350	0	0	0	0	0	0	0	0	0	3	0	0	3
d__Bacteria	k__norank	p__Chloroflexi	c__Anaerolineae	o__Anaerolineales	f__Anaerolineaceae	g__norank_f__Anaerolineaceae	s__unclassified_g__norank_f__Anaerolineaceae	OTU47	0	0	2	0	0	0	0	0	0	0	0	0	2
d__Bacteria	k__norank	p__Chloroflexi	c__Thermomicrobia	o__Thermomicrobiales	f__Thermomicrobiaceae	g__Thermomicrobium	s__uncultured_bacterium_g__Thermomicrobium	OTU119	13	2	0	2	5	0	9	0	6	33	0	3	73
d__Bacteria	k__norank	p__Acidobacteria	c__Acidobacteria	o__Solibacterales	f__Solibacteraceae__Subgroup_3_	g__Elev-16S-1166	s__uncultured_bacterium_g__Elev-16S-1166	OTU399	0	0	0	0	0	0	0	0	0	0	1	0	1
d__Bacteria	k__norank	p__Saccharibacteria	c__norank_p__Saccharibacteria	o__norank_p__Saccharibacteria	f__norank_p__Saccharibacteria	g__norank_p__Saccharibacteria	s__unclassified_g__norank_p__Saccharibacteria	OTU328	1	0	0	0	1	0	0	0	0	7	0	0	9
d__Bacteria	k__norank	p__Actinobacteria	c__Actinobacteria	o__Propionibacteriales	f__Nocardioidaceae	g__Nocardioides	s__unclassified_g__Nocardioides	OTU331	0	0	0	0	0	0	0	0	1	8	0	0	9
d__Bacteria	k__norank	p__Actinobacteria	c__Actinobacteria	o__Micrococcales	f__unclassified_o__Micrococcales	g__unclassified_o__Micrococcales	s__unclassified_o__Micrococcales	OTU489	0	0	0	0	0	1	0	0	0	0	0	4	5
d__Bacteria	k__norank	p__Bacteroidetes	c__Bacteroidia	o__Bacteroidales	f__Porphyromonadaceae	g__Parabacteroides	s__Parabacteroides_merdae	OTU229	1	2	0	1	0	0	1	1	12	7	0	0	25
d__Bacteria	k__norank	p__Cyanobacteria	c__Cyanobacteria	o__norank_c__Cyanobacteria	f__norank_c__Cyanobacteria	g__norank_c__Cyanobacteria	s__Vitis_vinifera_subsp._caucasica	OTU67	48	24	6	91	14	0	2	1	18	4	13	1	222
d__Bacteria	k__norank	p__Proteobacteria	c__Alphaproteobacteria	o__Rhodobacterales	f__Rhodobacteraceae	g__unclassified_f__Rhodobacteraceae	s__unclassified_f__Rhodobacteraceae	OTU200	0	0	1	6	1	1	7	2	15	0	14	26	73
d__Bacteria	k__norank	p__Chloroflexi	c__Anaerolineae	o__Anaerolineales	f__Anaerolineaceae	g__norank_f__Anaerolineaceae	s__uncultured_Chloroflexi_bacterium_g__norank_f__Anaerolineaceae	OTU121	0	0	0	1	0	0	0	0	0	0	0	0	1
d__Bacteria	k__norank	p__Bacteroidetes	c__Bacteroidia	o__Bacteroidales	f__Rikenellaceae	g__dgA-11_gut_group	s__uncultured_Bacteroidales_bacterium_g__dgA-11_gut_group	OTU106	1	0	0	9	0	0	0	0	0	0	0	3	13
d__Bacteria	k__norank	p__Bacteroidetes	c__Sphingobacteriia	o__Sphingobacteriales	f__Sphingobacteriaceae	g__Pedobacter	s__unclassified_g__Pedobacter	OTU235	2	0	4	2	0	0	70	38	144	14	43	40	357
d__Bacteria	k__norank	p__Cyanobacteria	c__Cyanobacteria	o__Obscuribacterales	f__norank_o__Obscuribacterales	g__norank_o__Obscuribacterales	s__uncultured_bacterium_g__norank_o__Obscuribacterales	OTU102	0	0	0	4	0	0	0	0	0	0	0	0	4
d__Bacteria	k__norank	p__Bacteroidetes	c__Bacteroidia	o__Bacteroidales	f__Bacteroidaceae	g__Bacteroides	s__Bacteroides_uniformis	OTU454	1	1	0	1	0	0	4	2	4	7	3	0	23
d__Bacteria	k__norank	p__Actinobacteria	c__Actinobacteria	o__Propionibacteriales	f__Nocardioidaceae	g__Nocardioides	s__uncultured_bacterium_g__Nocardioides	OTU46	3	3	18	4	45	1	8	1	1	4	12	30	130
d__Bacteria	k__norank	p__unclassified_k__norank	c__unclassified_k__norank	o__unclassified_k__norank	f__unclassified_k__norank	g__unclassified_k__norank	s__unclassified_k__norank	OTU309	0	0	0	0	0	0	0	0	0	9	0	0	9
d__Bacteria	k__norank	p__Actinobacteria	c__Actinobacteria	o__Micrococcales	f__Dermacoccaceae	g__Flexivirga	s__Flexivirga_alba	OTU313	0	0	0	0	0	1	0	0	0	8	0	0	9
d__Bacteria	k__norank	p__Proteobacteria	c__Betaproteobacteria	o__Burkholderiales	f__Comamonadaceae	g__Variovorax	s__unclassified_g__Variovorax	OTU388	6	15	7	10	18	2	64	5	32	178	341	290	968
d__Bacteria	k__norank	p__Saccharibacteria	c__norank_p__Saccharibacteria	o__norank_p__Saccharibacteria	f__norank_p__Saccharibacteria	g__norank_p__Saccharibacteria	s__Candidatus_Saccharibacteria_bacterium_RAAC3_TM7_1	OTU141	0	0	7	0	6	0	0	0	0	0	0	0	13
d__Bacteria	k__norank	p__Nitrospirae	c__Nitrospira	o__norank_c__Nitrospira	f__norank_c__Nitrospira	g__Nitrospira	s__Nitrospira_defluvii	OTU96	0	2	0	18	0	0	0	0	0	0	0	0	20
d__Bacteria	k__norank	p__Firmicutes	c__Clostridia	o__Clostridiales	f__Lachnospiraceae	g__unclassified_f__Lachnospiraceae	s__unclassified_f__Lachnospiraceae	OTU167	0	0	0	1	0	0	2	1	7	0	0	0	11
d__Bacteria	k__norank	p__Firmicutes	c__Negativicutes	o__Selenomonadales	f__Acidaminococcaceae	g__Phascolarctobacterium	s__uncultured_organism_g__Phascolarctobacterium	OTU133	1	0	0	1	1	0	0	1	0	0	0	2	6
d__Bacteria	k__norank	p__Bacteroidetes	c__Bacteroidia	o__Bacteroidales	f__Bacteroidaceae	g__Bacteroides	s__unclassified_g__Bacteroides	OTU244	9	12	2	10	4	0	0	1	7	0	1	5	51
d__Bacteria	k__norank	p__Proteobacteria	c__Alphaproteobacteria	o__Sphingomonadales	f__Sphingomonadaceae	g__Sphingomonas	s__unclassified_g__Sphingomonas	OTU185	43	32	146	110	225	6	819	28	105	3206	540	1185	6445
d__Bacteria	k__norank	p__Proteobacteria	c__Alphaproteobacteria	o__Rhizobiales	f__Methylobacteriaceae	g__Methylobacterium	s__unclassified_g__Methylobacterium	OTU209	94	427	84	151	190	9	281	53	202	1614	282	222	3609
d__Bacteria	k__norank	p__Actinobacteria	c__Actinobacteria	o__Micrococcales	f__Beutenbergiaceae	g__unclassified_f__Beutenbergiaceae	s__unclassified_f__Beutenbergiaceae	OTU537	2	0	0	9	9	13	4	1	5	0	40	9	92
d__Bacteria	k__norank	p__Actinobacteria	c__Actinobacteria	o__Solirubrobacterales	f__Solirubrobacteraceae	g__Solirubrobacter	s__uncultured_bacterium_g__Solirubrobacter	OTU412	22	24	29	1	59	0	26	1	7	58	98	183	508
d__Bacteria	k__norank	p__Actinobacteria	c__Actinobacteria	o__Propionibacteriales	f__Propionibacteriaceae	g__unclassified_f__Propionibacteriaceae	s__unclassified_f__Propionibacteriaceae	OTU535	0	0	4	1	6	0	0	0	0	1	11	42	65
d__Bacteria	k__norank	p__Firmicutes	c__Clostridia	o__Clostridiales	f__Clostridiaceae_1	g__Clostridium_sensu_stricto_13	s__unclassified_g__Clostridium_sensu_stricto_13	OTU204	0	0	1	0	0	0	4	0	27	0	2	0	34
d__Bacteria	k__norank	p__Firmicutes	c__Clostridia	o__Clostridiales	f__Lachnospiraceae	g__[Ruminococcus]_torques_group	s__uncultured_Clostridiales_bacterium_g__[Ruminococcus]_torques_group	OTU468	2	1	0	2	0	0	10	1	14	8	5	6	49
d__Bacteria	k__norank	p__Actinobacteria	c__Actinobacteria	o__Micrococcales	f__Intrasporangiaceae	g__unclassified_f__Intrasporangiaceae	s__unclassified_f__Intrasporangiaceae	OTU373	9	36	175	25	213	17	39	11	22	849	144	1181	2721
d__Bacteria	k__norank	p__Actinobacteria	c__Actinobacteria	o__Solirubrobacterales	f__norank_o__Solirubrobacterales	g__norank_o__Solirubrobacterales	s__uncultured_bacterium_g__norank_o__Solirubrobacterales	OTU337	0	3	0	0	0	0	1	0	0	8	0	2	14
d__Bacteria	k__norank	p__Fusobacteria	c__Fusobacteriia	o__Fusobacteriales	f__Fusobacteriaceae	g__Cetobacterium	s__uncultured_bacterium_g__Cetobacterium	OTU469	0	0	0	1	0	0	3	0	0	0	4	0	8
d__Bacteria	k__norank	p__Firmicutes	c__Clostridia	o__Clostridiales	f__Lachnospiraceae	g__norank_f__Lachnospiraceae	s__unclassified_g__norank_f__Lachnospiraceae	OTU267	0	0	0	0	0	0	2	1	3	8	6	0	20
d__Bacteria	k__norank	p__Saccharibacteria	c__norank_p__Saccharibacteria	o__norank_p__Saccharibacteria	f__norank_p__Saccharibacteria	g__norank_p__Saccharibacteria	s__unclassified_g__norank_p__Saccharibacteria	OTU107	5	0	3	4	0	0	0	0	1	0	0	0	13
d__Bacteria	k__norank	p__Firmicutes	c__Bacilli	o__Lactobacillales	f__Lactobacillaceae	g__Lactobacillus	s__Lactobacillus_acetotolerans	OTU265	1	5	0	0	0	0	0	0	13	0	0	0	19
d__Bacteria	k__norank	p__Actinobacteria	c__Actinobacteria	o__Propionibacteriales	f__Nocardioidaceae	g__Nocardioides	s__unclassified_g__Nocardioides	OTU398	3	6	23	25	13	5	6	0	5	28	101	80	295
d__Bacteria	k__norank	p__Actinobacteria	c__Actinobacteria	o__Frankiales	f__Sporichthyaceae	g__hgcI_clade	s__unclassified_g__hgcI_clade	OTU64	0	0	0	14	0	0	0	0	0	2	0	0	16
d__Bacteria	k__norank	p__Firmicutes	c__Clostridia	o__Clostridiales	f__Ruminococcaceae	g__Ruminococcus_2	s__uncultured_bacterium_g__Ruminococcus_2	OTU94	0	0	0	3	2	0	0	1	0	0	0	4	10
d__Bacteria	k__norank	p__Proteobacteria	c__Gammaproteobacteria	o__Enterobacteriales	f__Enterobacteriaceae	g__Arsenophonus	s__uncultured_bacterium_g__Arsenophonus	OTU138	0	1	17373	2	20166	7741	0	0	0	0	0	0	45283
d__Bacteria	k__norank	p__Cyanobacteria	c__Cyanobacteria	o__norank_c__Cyanobacteria	f__norank_c__Cyanobacteria	g__norank_c__Cyanobacteria	s__unclassified_g__norank_c__Cyanobacteria	OTU299	1	0	0	67	0	0	0	1	4	8	0	1	82
d__Bacteria	k__norank	p__Bacteroidetes	c__Bacteroidia	o__Bacteroidales	f__Bacteroidales_S24-7_group	g__norank_f__Bacteroidales_S24-7_group	s__uncultured_Bacteroidales_bacterium_g__norank_f__Bacteroidales_S24-7_group	OTU426	2	0	1	6	3	0	2	0	1	7	2	1	25
d__Bacteria	k__norank	p__Actinobacteria	c__Actinobacteria	o__Acidimicrobiales	f__norank_o__Acidimicrobiales	g__norank_o__Acidimicrobiales	s__unclassified_g__norank_o__Acidimicrobiales	OTU190	0	0	0	0	0	0	4	0	1	0	0	0	5
d__Bacteria	k__norank	p__Proteobacteria	c__Alphaproteobacteria	o__Rhizobiales	f__Rhizobiales_Incertae_Sedis	g__Agaricicola	s__alpha_proteobacterium_1153-i2a	OTU437	0	0	0	0	1	0	0	0	0	0	11	1	13
d__Bacteria	k__norank	p__Firmicutes	c__Bacilli	o__Lactobacillales	f__Lactobacillaceae	g__Lactobacillus	s__Lactobacillus_bombicola	OTU415	0	0	0	0	0	0	0	0	0	0	1	0	1
d__Bacteria	k__norank	p__Firmicutes	c__Clostridia	o__Clostridiales	f__Ruminococcaceae	g__unclassified_f__Ruminococcaceae	s__unclassified_f__Ruminococcaceae	OTU155	0	1	0	0	0	0	3	0	0	2	0	0	6
d__Bacteria	k__norank	p__Proteobacteria	c__Alphaproteobacteria	o__Rhizobiales	f__Hyphomicrobiaceae	g__Devosia	s__unclassified_g__Devosia	OTU214	23	18	21	27	18	6	23	9	55	7	342	118	667
d__Bacteria	k__norank	p__Firmicutes	c__Bacilli	o__Lactobacillales	f__Lactobacillaceae	g__Lactobacillus	s__Lactobacillus_plantarum_subsp._plantarum	OTU201	4	0	0	3	2	0	62	6	16	13	7	6	119
d__Bacteria	k__norank	p__Proteobacteria	c__Gammaproteobacteria	o__Legionellales	f__Coxiellaceae	g__Coxiella	s__Coxiella_endosymbiont_of_Dermacentor_marginatus	OTU22	21343	15905	7025	998	119	69	0	0	0	0	0	0	45459
d__Bacteria	k__norank	p__Bacteroidetes	c__Bacteroidia	o__Bacteroidales	f__Bacteroidales_S24-7_group	g__norank_f__Bacteroidales_S24-7_group	s__unclassified_g__norank_f__Bacteroidales_S24-7_group	OTU234	1	1	0	5	0	0	0	0	10	5	1	4	27
d__Bacteria	k__norank	p__Actinobacteria	c__Actinobacteria	o__Frankiales	f__Nakamurellaceae	g__Nakamurella	s__Sanguibacter_sp._804B5_12ECASO	OTU453	0	0	0	4	8	0	0	0	0	3	68	25	108
d__Bacteria	k__norank	p__Bacteroidetes	c__Cytophagia	o__Cytophagales	f__Cytophagaceae	g__Hymenobacter	s__unclassified_g__Hymenobacter	OTU544	0	0	0	0	0	0	0	0	0	0	0	32	32
d__Bacteria	k__norank	p__Actinobacteria	c__Actinobacteria	o__Pseudonocardiales	f__Pseudonocardiaceae	g__Pseudonocardia	s__unclassified_g__Pseudonocardia	OTU38	0	0	5	1	13	0	3	0	0	62	11	25	120
d__Bacteria	k__norank	p__Proteobacteria	c__Gammaproteobacteria	o__Xanthomonadales	f__Xanthomonadaceae	g__Stenotrophomonas	s__Stenotrophomonas_chelatiphaga	OTU139	64	24	8	140	60	43	153	26	122	11	11	8	670
d__Bacteria	k__norank	p__Firmicutes	c__Bacilli	o__Bacillales	f__Bacillaceae	g__Bacillus	s__unclassified_g__Bacillus	OTU512	2	47	5	3	4	2	8	2	7	4	13	23	120
d__Bacteria	k__norank	p__Proteobacteria	c__Gammaproteobacteria	o__Enterobacteriales	f__Enterobacteriaceae	g__Pantoea	s__unclassified_g__Pantoea	OTU127	19	26	0	26	4	0	219	39	175	14	23	1	546
d__Bacteria	k__norank	p__Proteobacteria	c__Betaproteobacteria	o__Rhodocyclales	f__Rhodocyclaceae	g__Dechloromonas	s__uncultured_beta_proteobacterium_g__Dechloromonas	OTU78	2	0	0	21	0	0	2	0	0	1	1	0	27
d__Bacteria	k__norank	p__Planctomycetes	c__Planctomycetacia	o__Planctomycetales	f__Planctomycetaceae	g__Singulisphaera	s__uncultured_bacterium_g__Singulisphaera	OTU31	9	8	8	5	17	0	0	5	11	37	7	42	149
d__Bacteria	k__norank	p__Bacteroidetes	c__Sphingobacteriia	o__Sphingobacteriales	f__Sphingobacteriaceae	g__norank_f__Sphingobacteriaceae	s__uncultured_bacterium_g__norank_f__Sphingobacteriaceae	OTU425	0	0	3	0	12	0	1	0	1	4	252	190	463
d__Bacteria	k__norank	p__Actinobacteria	c__Actinobacteria	o__Kineosporiales	f__Kineosporiaceae	g__unclassified_f__Kineosporiaceae	s__unclassified_f__Kineosporiaceae	OTU515	1	1	0	2	1	0	1	1	0	24	16	18	65
d__Bacteria	k__norank	p__Bacteroidetes	c__Cytophagia	o__Cytophagales	f__Cytophagaceae	g__Spirosoma	s__uncultured_bacterium_g__Spirosoma	OTU336	0	0	0	0	1	0	0	0	0	18	0	0	19
d__Bacteria	k__norank	p__Firmicutes	c__Clostridia	o__Clostridiales	f__Ruminococcaceae	g__Subdoligranulum	s__unclassified_g__Subdoligranulum	OTU301	0	0	2	0	1	0	1	0	3	5	8	2	22
d__Bacteria	k__norank	p__Saccharibacteria	c__norank_p__Saccharibacteria	o__norank_p__Saccharibacteria	f__norank_p__Saccharibacteria	g__norank_p__Saccharibacteria	s__unclassified_g__norank_p__Saccharibacteria	OTU369	0	0	1	0	0	0	0	0	0	2	0	0	3
d__Bacteria	k__norank	p__Actinobacteria	c__Actinobacteria	o__Corynebacteriales	f__Nocardiaceae	g__Rhodococcus	s__Rhodococcus_corynebacterioides	OTU547	1	3	0	36	7	1	55	2	8	40	126	227	506
d__Bacteria	k__norank	p__Bacteroidetes	c__Cytophagia	o__Cytophagales	f__Cytophagaceae	g__Spirosoma	s__uncultured_bacterium_g__Spirosoma	OTU343	2	0	0	0	0	0	0	0	0	13	0	5	20
d__Bacteria	k__norank	p__Proteobacteria	c__Gammaproteobacteria	o__Enterobacteriales	f__Enterobacteriaceae	g__Pantoea	s__Enterobacter_ludwigii_g__Pantoea	OTU227	18	7	0	1	1	0	9	5	7	7	6	4	65
d__Bacteria	k__norank	p__Bacteroidetes	c__Bacteroidia	o__Bacteroidales	f__Prevotellaceae	g__Alloprevotella	s__uncultured_Bacteroidales_bacterium_g__Alloprevotella	OTU88	0	0	0	2	0	0	0	0	0	1	0	1	4
d__Bacteria	k__norank	p__Proteobacteria	c__Alphaproteobacteria	o__Rhodospirillales	f__Acetobacteraceae	g__unclassified_f__Acetobacteraceae	s__unclassified_f__Acetobacteraceae	OTU252	0	0	2	2	1	0	0	0	0	6	1	1	13
d__Bacteria	k__norank	p__Firmicutes	c__Negativicutes	o__Selenomonadales	f__Veillonellaceae	g__Veillonella	s__unclassified_g__Veillonella	OTU356	0	0	0	1	0	0	9	2	12	52	8	6	90
d__Bacteria	k__norank	p__Proteobacteria	c__Alphaproteobacteria	o__Rhizobiales	f__1174-901-12	g__norank_f__1174-901-12	s__uncultured_organism_g__norank_f__1174-901-12	OTU207	16	13	4	6	1	1	36	1	1	331	35	20	465
d__Bacteria	k__norank	p__Actinobacteria	c__Actinobacteria	o__Solirubrobacterales	f__Gsoil-1167	g__norank_f__Gsoil-1167	s__uncultured_actinobacterium_g__norank_f__Gsoil-1167	OTU333	2	6	2	0	6	0	6	0	1	13	1	0	37
d__Bacteria	k__norank	p__Saccharibacteria	c__norank_p__Saccharibacteria	o__norank_p__Saccharibacteria	f__norank_p__Saccharibacteria	g__norank_p__Saccharibacteria	s__uncultured_gamma_proteobacterium_g__norank_p__Saccharibacteria	OTU49	0	0	18	0	5	0	0	0	0	0	0	0	23
d__Bacteria	k__norank	p__Firmicutes	c__Clostridia	o__Clostridiales	f__Ruminococcaceae	g__Ruminiclostridium_9	s__unclassified_g__Ruminiclostridium_9	OTU241	0	0	0	0	0	0	0	0	6	1	2	3	12
d__Bacteria	k__norank	p__Actinobacteria	c__Actinobacteria	o__Pseudonocardiales	f__Pseudonocardiaceae	g__Pseudonocardia	s__unclassified_g__Pseudonocardia	OTU332	0	0	0	0	2	0	0	0	0	25	0	0	27
d__Bacteria	k__norank	p__Firmicutes	c__Erysipelotrichia	o__Erysipelotrichales	f__Erysipelotrichaceae	g__Faecalibaculum	s__uncultured_bacterium_g__Faecalibaculum	OTU429	0	0	0	0	0	0	2	1	0	5	1	1	10
d__Bacteria	k__norank	p__Proteobacteria	c__Betaproteobacteria	o__Burkholderiales	f__Comamonadaceae	g__unclassified_f__Comamonadaceae	s__unclassified_f__Comamonadaceae	OTU195	0	6	2	1	0	0	26	1	9	126	48	153	372
d__Bacteria	k__norank	p__Proteobacteria	c__Gammaproteobacteria	o__Xanthomonadales	f__Xanthomonadaceae	g__Pseudoxanthomonas	s__Pseudoxanthomonas_mexicana	OTU366	0	0	0	1	0	0	0	0	1	38	0	0	40
d__Bacteria	k__norank	p__Actinobacteria	c__Actinobacteria	o__Acidimicrobiales	f__Acidimicrobiaceae	g__CL500-29_marine_group	s__unclassified_g__CL500-29_marine_group	OTU89	0	0	0	15	0	0	0	0	0	0	0	2	17
d__Bacteria	k__norank	p__Proteobacteria	c__Gammaproteobacteria	o__Xanthomonadales	f__Xanthomonadaceae	g__Stenotrophomonas	s__Stenotrophomonas_rhizophila_g__Stenotrophomonas	OTU226	797	141	66	63	30	10	455	80	527	14	35	35	2253
d__Bacteria	k__norank	p__Spirochaetae	c__Spirochaetes	o__Spirochaetales	f__Spirochaetaceae	g__Treponema_2	s__uncultured_bacterium_g__Treponema_2	OTU75	0	6	0	0	1	0	0	0	1	0	0	0	8
d__Bacteria	k__norank	p__Proteobacteria	c__Alphaproteobacteria	o__Sphingomonadales	f__Sphingomonadaceae	g__Sphingomonas	s__unclassified_g__Sphingomonas	OTU430	2	11	1	4	1	1	11	0	6	3	9	331	380
d__Bacteria	k__norank	p__Actinobacteria	c__Actinobacteria	o__Acidimicrobiales	f__unclassified_o__Acidimicrobiales	g__unclassified_o__Acidimicrobiales	s__unclassified_o__Acidimicrobiales	OTU505	0	0	0	0	0	0	0	0	0	0	0	4	4
d__Bacteria	k__norank	p__Firmicutes	c__Bacilli	o__Lactobacillales	f__Enterococcaceae	g__Enterococcus	s__unclassified_g__Enterococcus	OTU497	20	10	0	2	0	0	5	2	12	15	34	96	196
d__Bacteria	k__norank	p__Firmicutes	c__Clostridia	o__Clostridiales	f__Lachnospiraceae	g__[Eubacterium]_fissicatena_group	s__unclassified_g__[Eubacterium]_fissicatena_group	OTU232	0	0	0	1	0	0	0	0	3	3	2	12	21
d__Bacteria	k__norank	p__Proteobacteria	c__Alphaproteobacteria	o__Rhodospirillales	f__Rhodospirillaceae	g__Skermanella	s__unclassified_g__Skermanella	OTU396	0	0	2	0	0	0	1	0	0	0	5	5	13
d__Bacteria	k__norank	p__Firmicutes	c__Clostridia	o__Clostridiales	f__Ruminococcaceae	g__unclassified_f__Ruminococcaceae	s__unclassified_f__Ruminococcaceae	OTU340	0	0	0	0	0	0	0	0	0	2	0	0	2
d__Bacteria	k__norank	p__Chloroflexi	c__Anaerolineae	o__Anaerolineales	f__Anaerolineaceae	g__norank_f__Anaerolineaceae	s__unclassified_g__norank_f__Anaerolineaceae	OTU113	0	0	0	3	0	0	0	0	0	0	0	0	3
d__Bacteria	k__norank	p__Actinobacteria	c__Actinobacteria	o__Solirubrobacterales	f__Patulibacteraceae	g__Patulibacter	s__uncultured_bacterium_g__Patulibacter	OTU68	5	2	4	5	3	2	16	0	1	4	0	1	43
d__Bacteria	k__norank	p__Proteobacteria	c__Alphaproteobacteria	o__Rhizobiales	f__Rhizobiaceae	g__Rhizobium	s__Rhizobium_giardinii_g__Rhizobium	OTU224	13	1	8	33	9	1	18	9	27	261	38	17	435
d__Bacteria	k__norank	p__Chlamydiae	c__Chlamydiae	o__Chlamydiales	f__Parachlamydiaceae	g__Candidatus_Protochlamydia	s__unclassified_g__Candidatus_Protochlamydia	OTU230	0	0	0	1	0	0	0	0	2	0	0	0	3
d__Bacteria	k__norank	p__Proteobacteria	c__Betaproteobacteria	o__Burkholderiales	f__Comamonadaceae	g__unclassified_f__Comamonadaceae	s__unclassified_f__Comamonadaceae	OTU248	0	2	3	0	4	1	15	0	7	12	18	41	103
d__Bacteria	k__norank	p__Armatimonadetes	c__Fimbriimonadia	o__Fimbriimonadales	f__Fimbriimonadaceae	g__norank_f__Fimbriimonadaceae	s__uncultured_bacterium_g__norank_f__Fimbriimonadaceae	OTU329	0	0	0	0	0	0	0	0	0	33	0	0	33
d__Bacteria	k__norank	p__Firmicutes	c__Clostridia	o__Clostridiales	f__Lachnospiraceae	g__Lachnospiraceae_NK4A136_group	s__uncultured_bacterium_g__Lachnospiraceae_NK4A136_group	OTU53	0	0	0	3	0	0	0	0	0	0	0	0	3
d__Bacteria	k__norank	p__Proteobacteria	c__Alphaproteobacteria	o__Rhodospirillales	f__Rhodospirillales_Incertae_Sedis	g__Candidatus_Alysiosphaera	s__unclassified_g__Candidatus_Alysiosphaera	OTU191	0	0	0	0	0	0	2	0	4	0	0	0	6
d__Bacteria	k__norank	p__Bacteroidetes	c__Bacteroidia	o__Bacteroidales	f__Rikenellaceae	g__Alistipes	s__unclassified_g__Alistipes	OTU520	0	1	0	0	0	0	0	0	1	0	1	7	10
d__Bacteria	k__norank	p__Proteobacteria	c__Betaproteobacteria	o__Burkholderiales	f__Comamonadaceae	g__unclassified_f__Comamonadaceae	s__unclassified_f__Comamonadaceae	OTU487	0	0	0	0	2	0	4	0	0	60	3	15	84
d__Bacteria	k__norank	p__Actinobacteria	c__Actinobacteria	o__Bifidobacteriales	f__Bifidobacteriaceae	g__Bifidobacterium	s__Bifidobacterium_saeculare	OTU161	3	0	0	0	0	0	12	0	8	11	15	1	50
d__Bacteria	k__norank	p__Firmicutes	c__Erysipelotrichia	o__Erysipelotrichales	f__Erysipelotrichaceae	g__Erysipelotrichaceae_UCG-004	s__unclassified_g__Erysipelotrichaceae_UCG-004	OTU56	0	0	0	4	0	0	0	0	0	0	0	0	4
d__Bacteria	k__norank	p__Actinobacteria	c__Actinobacteria	o__Acidimicrobiales	f__Acidimicrobiaceae	g__norank_f__Acidimicrobiaceae	s__uncultured_bacterium_g__norank_f__Acidimicrobiaceae	OTU231	1	5	4	0	0	0	1	0	1	0	3	17	32
d__Bacteria	k__norank	p__Proteobacteria	c__Alphaproteobacteria	o__Rhizobiales	f__Methylobacteriaceae	g__Methylobacterium	s__uncultured_Methylobacteriaceae_bacterium_g__Methylobacterium	OTU150	14	50	17	35	54	1	64	9	25	167	336	216	988
d__Bacteria	k__norank	p__Proteobacteria	c__Alphaproteobacteria	o__Rickettsiales	f__Rickettsiaceae	g__Rickettsia	s__unclassified_g__Rickettsia	OTU128	0	593	247	19165	187	122	2121	0	1	1159	4482	945	29022
d__Bacteria	k__norank	p__Proteobacteria	c__Betaproteobacteria	o__Rhodocyclales	f__Rhodocyclaceae	g__Thauera	s__unclassified_g__Thauera	OTU55	3	0	0	39	0	0	0	0	1	3	0	2	48
d__Bacteria	k__norank	p__Proteobacteria	c__Alphaproteobacteria	o__Sphingomonadales	f__unclassified_o__Sphingomonadales	g__unclassified_o__Sphingomonadales	s__unclassified_o__Sphingomonadales	OTU494	2	1	4	4	3	0	4	0	1	63	4	74	160
d__Bacteria	k__norank	p__Actinobacteria	c__Actinobacteria	o__Micrococcales	f__Micrococcaceae	g__Paenarthrobacter	s__unclassified_g__Paenarthrobacter	OTU108	4	36	20	80	101	39	249	151	340	22	27	27	1096
d__Bacteria	k__norank	p__Proteobacteria	c__Alphaproteobacteria	o__Parvularculales	f__Parvularculaceae	g__Amphiplicatus	s__uncultured_bacterium_g__Amphiplicatus	OTU72	0	0	0	5	0	0	0	0	0	0	0	0	5
d__Bacteria	k__norank	p__Proteobacteria	c__Betaproteobacteria	o__Burkholderiales	f__Comamonadaceae	g__Rhizobacter	s__unclassified_g__Rhizobacter	OTU153	0	0	4	0	3	0	16	0	2	18	1	1	45
d__Bacteria	k__norank	p__Actinobacteria	c__Actinobacteria	o__Streptosporangiales	f__Streptosporangiaceae	g__Microbispora	s__unclassified_g__Microbispora	OTU26	0	3	0	0	0	0	0	0	0	0	0	0	3
d__Bacteria	k__norank	p__Cyanobacteria	c__Cyanobacteria	o__norank_c__Cyanobacteria	f__norank_c__Cyanobacteria	g__norank_c__Cyanobacteria	s__Castanea_mollissima__Chinese_chestnut__g__norank	OTU135	0	2	0	3	8	0	0	0	0	4	0	0	17
d__Bacteria	k__norank	p__Acidobacteria	c__Acidobacteria	o__Blastocatellales	f__Blastocatellaceae__Subgroup_4_	g__unclassified_f__Blastocatellaceae__Subgroup_4_	s__unclassified_f__Blastocatellaceae__Subgroup_4_	OTU274	0	0	0	0	3	0	0	0	0	14	0	0	17
d__Bacteria	k__norank	p__Actinobacteria	c__Actinobacteria	o__Propionibacteriales	f__Propionibacteriaceae	g__Microlunatus	s__Microlunatus_aurantiacus	OTU511	6	15	36	2	32	4	43	1	4	34	139	424	740
d__Bacteria	k__norank	p__Actinobacteria	c__Actinobacteria	o__Micrococcales	f__Microbacteriaceae	g__Microbacterium	s__unclassified_g__Microbacterium	OTU212	7	26	50	57	139	21	93	22	65	54	214	96	844
d__Bacteria	k__norank	p__Saccharibacteria	c__norank_p__Saccharibacteria	o__norank_p__Saccharibacteria	f__norank_p__Saccharibacteria	g__norank_p__Saccharibacteria	s__unclassified_g__norank_p__Saccharibacteria	OTU536	0	0	1	0	0	0	0	0	0	2	0	5	8
d__Bacteria	k__norank	p__Bacteroidetes	c__Bacteroidia	o__Bacteroidales	f__Bacteroidaceae	g__Bacteroides	s__Bacteroides_coprophilus	OTU6	2	0	0	0	0	0	0	0	0	0	0	0	2
d__Bacteria	k__norank	p__Firmicutes	c__Bacilli	o__Bacillales	f__Alicyclobacillaceae	g__Tumebacillus	s__unclassified_g__Tumebacillus	OTU409	0	0	0	0	0	0	0	0	0	8	2	0	10
d__Bacteria	k__norank	p__Firmicutes	c__Clostridia	o__Clostridiales	f__Lachnospiraceae	g__Tyzzerella	s__uncultured_bacterium_g__Tyzzerella	OTU451	0	0	0	0	0	0	2	0	0	2	3	1	8
d__Bacteria	k__norank	p__Bacteroidetes	c__Sphingobacteriia	o__Sphingobacteriales	f__Chitinophagaceae	g__Taibaiella	s__uncultured_bacterium_g__Taibaiella	OTU549	0	0	4	0	0	0	0	0	3	0	0	4	11
d__Bacteria	k__norank	p__Actinobacteria	c__Actinobacteria	o__Micromonosporales	f__Micromonosporaceae	g__Micromonospora	s__Micromonospora_chokoriensis	OTU7	14	22	18	3	5	0	4	2	6	6	0	5	85
d__Bacteria	k__norank	p__Proteobacteria	c__Alphaproteobacteria	o__Rhodobacterales	f__Rhodobacteraceae	g__Amaricoccus	s__uncultured_bacterium_g__Amaricoccus	OTU482	0	0	2	0	0	0	1	0	0	0	2	19	24
d__Bacteria	k__norank	p__Actinobacteria	c__Actinobacteria	o__Propionibacteriales	f__Propionibacteriaceae	g__Propionicicella	s__uncultured_bacterium_g__Propionicicella	OTU519	2	0	0	1	0	0	5	0	2	1	6	3	20
d__Bacteria	k__norank	p__Proteobacteria	c__Betaproteobacteria	o__Methylophilales	f__Methylophilaceae	g__norank_f__Methylophilaceae	s__unclassified_g__norank_f__Methylophilaceae	OTU238	0	0	0	0	0	0	1	1	6	0	0	0	8
d__Bacteria	k__norank	p__Proteobacteria	c__Alphaproteobacteria	o__Rhizobiales	f__Phyllobacteriaceae	g__unclassified_f__Phyllobacteriaceae	s__unclassified_f__Phyllobacteriaceae	OTU532	2	2	5	1	5	0	4	1	11	10	11	23	75
d__Bacteria	k__norank	p__Proteobacteria	c__Alphaproteobacteria	o__Rhodospirillales	f__Rhodospirillales_Incertae_Sedis	g__Geminicoccus	s__uncultured_bacterium_g__Geminicoccus	OTU242	0	1	2	0	0	0	2	0	1	0	4	11	21
d__Bacteria	k__norank	p__Proteobacteria	c__Alphaproteobacteria	o__Rhizobiales	f__unclassified_o__Rhizobiales	g__unclassified_o__Rhizobiales	s__unclassified_o__Rhizobiales	OTU385	0	0	3	0	1	0	0	0	0	0	12	3	19
d__Bacteria	k__norank	p__Chloroflexi	c__Thermomicrobia	o__JG30-KF-CM45	f__norank_o__JG30-KF-CM45	g__norank_o__JG30-KF-CM45	s__uncultured_bacterium_g__norank_o__JG30-KF-CM45	OTU146	0	1	5	1	4	1	0	0	0	5	3	20	40
d__Bacteria	k__norank	p__Actinobacteria	c__Actinobacteria	o__Solirubrobacterales	f__Patulibacteraceae	g__Patulibacter	s__uncultured_bacterium_g__Patulibacter	OTU493	0	1	4	0	0	0	0	0	0	0	0	21	26
d__Bacteria	k__norank	p__Proteobacteria	c__Gammaproteobacteria	o__Pasteurellales	f__Pasteurellaceae	g__Haemophilus	s__unclassified_g__Haemophilus	OTU250	0	0	0	0	0	0	1	0	7	5	3	2	18
d__Bacteria	k__norank	p__Actinobacteria	c__Actinobacteria	o__Streptosporangiales	f__Streptosporangiaceae	g__Sphaerisporangium	s__uncultured_bacterium_g__Sphaerisporangium	OTU321	1	0	0	0	0	0	7	1	0	3	0	1	13
d__Bacteria	k__norank	p__Bacteroidetes	c__Bacteroidia	o__Bacteroidales	f__Rikenellaceae	g__Rikenellaceae_RC9_gut_group	s__unclassified_g__Rikenellaceae_RC9_gut_group	OTU93	6	1	0	5	1	0	0	0	0	0	4	3	20
d__Bacteria	k__norank	p__Proteobacteria	c__Deltaproteobacteria	o__Desulfobacterales	f__Desulfobulbaceae	g__Desulfobulbus	s__unclassified_g__Desulfobulbus	OTU33	0	2	0	0	0	0	0	0	0	2	0	0	4
d__Bacteria	k__norank	p__Actinobacteria	c__Actinobacteria	o__Acidimicrobiales	f__Acidimicrobiaceae	g__CL500-29_marine_group	s__uncultured_bacterium_g__CL500-29_marine_group	OTU44	1	0	2	0	0	0	2	0	0	0	0	2	7
d__Bacteria	k__norank	p__Bacteroidetes	c__Flavobacteriia	o__Flavobacteriales	f__Flavobacteriaceae	g__Flavobacterium	s__Flavobacterium_rivuli	OTU187	0	0	0	0	0	0	2	0	4	0	0	0	6
d__Bacteria	k__norank	p__Proteobacteria	c__Alphaproteobacteria	o__Rhizobiales	f__Aurantimonadaceae	g__Aureimonas	s__uncultured_bacterium_g__Aureimonas	OTU416	16	38	16	21	19	2	87	4	38	245	1008	662	2156
d__Bacteria	k__norank	p__Proteobacteria	c__Alphaproteobacteria	o__Rhizobiales	f__Phyllobacteriaceae	g__unclassified_f__Phyllobacteriaceae	s__unclassified_f__Phyllobacteriaceae	OTU432	11	5	16	4	14	0	3	0	7	2	28	74	164
d__Bacteria	k__norank	p__Acidobacteria	c__Acidobacteria	o__Acidobacteriales	f__Acidobacteriaceae__Subgroup_1_	g__norank_f__Acidobacteriaceae__Subgroup_1_	s__unclassified_g__norank_f__Acidobacteriaceae__Subgroup_1_	OTU322	0	0	0	0	0	0	0	1	0	6	0	0	7
d__Bacteria	k__norank	p__Proteobacteria	c__Betaproteobacteria	o__Burkholderiales	f__Oxalobacteraceae	g__Noviherbaspirillum	s__unclassified_g__Noviherbaspirillum	OTU501	0	0	0	0	0	0	1	0	1	0	3	17	22
d__Bacteria	k__norank	p__Proteobacteria	c__Alphaproteobacteria	o__Rhizobiales	f__Bradyrhizobiaceae	g__Tardiphaga	s__uncultured_bacterium_g__Tardiphaga	OTU30	9	4	1	3	13	1	3	3	12	37	2	5	93
d__Bacteria	k__norank	p__Proteobacteria	c__Betaproteobacteria	o__Burkholderiales	f__Alcaligenaceae	g__Pigmentiphaga	s__unclassified_g__Pigmentiphaga	OTU413	4	0	2	2	11	1	9	3	5	10	42	39	128
d__Bacteria	k__norank	p__Actinobacteria	c__Actinobacteria	o__Micrococcales	f__Microbacteriaceae	g__Agrococcus	s__Agrococcus_jejuensis	OTU70	4	8	37	31	69	7	70	20	66	16	203	106	637
d__Bacteria	k__norank	p__Firmicutes	c__Clostridia	o__Clostridiales	f__Lachnospiraceae	g__Sellimonas	s__unclassified_g__Sellimonas	OTU179	0	0	0	0	0	0	6	0	1	0	4	0	11
d__Bacteria	k__norank	p__Actinobacteria	c__Actinobacteria	o__Kineosporiales	f__Kineosporiaceae	g__Kineosporia	s__uncultured_Kineosporiaceae_bacterium_g__Kineosporia	OTU180	4	1	6	2	41	1	21	0	7	17	1	4	105
d__Bacteria	k__norank	p__Bacteroidetes	c__Bacteroidia	o__Bacteroidales	f__Rikenellaceae	g__Alistipes	s__unclassified_g__Alistipes	OTU194	0	0	0	0	1	0	4	0	1	2	0	0	8
d__Bacteria	k__norank	p__Proteobacteria	c__Gammaproteobacteria	o__Vibrionales	f__Vibrionaceae	g__Photobacterium	s__Photobacterium_indicum	OTU403	12	0	0	0	0	0	0	0	0	0	1	0	13
d__Bacteria	k__norank	p__Bacteroidetes	c__Bacteroidia	o__Bacteroidales	f__Bacteroidales_S24-7_group	g__norank_f__Bacteroidales_S24-7_group	s__unclassified_g__norank_f__Bacteroidales_S24-7_group	OTU95	0	3	0	2	4	0	0	0	4	0	1	0	14
d__Bacteria	k__norank	p__Bacteroidetes	c__Sphingobacteriia	o__Sphingobacteriales	f__Chitinophagaceae	g__norank_f__Chitinophagaceae	s__unclassified_g__norank_f__Chitinophagaceae	OTU375	0	0	0	0	0	0	0	0	0	9	0	0	9
d__Bacteria	k__norank	p__Actinobacteria	c__Actinobacteria	o__Micrococcales	f__Micrococcaceae	g__Micrococcus	s__unclassified_g__Micrococcus	OTU275	1	1	0	1	0	0	0	0	2	7	0	0	12
d__Bacteria	k__norank	p__Proteobacteria	c__Alphaproteobacteria	o__Rhodospirillales	f__Rhodospirillales_Incertae_Sedis	g__Candidatus_Alysiosphaera	s__uncultured_bacterium_g__Candidatus_Alysiosphaera	OTU270	0	2	0	0	2	0	0	0	0	5	0	0	9
d__Bacteria	k__norank	p__Proteobacteria	c__Alphaproteobacteria	o__Rhizobiales	f__Methylobacteriaceae	g__Microvirga	s__unclassified_g__Microvirga	OTU485	1	1	1	0	4	0	5	0	0	0	2	25	39
d__Bacteria	k__norank	p__Proteobacteria	c__Deltaproteobacteria	o__Bdellovibrionales	f__Bacteriovoracaceae	g__Peredibacter	s__microbial_mat_metagenome_g__Peredibacter	OTU445	0	0	0	0	0	0	0	0	0	4	4	0	8
d__Bacteria	k__norank	p__Actinobacteria	c__Actinobacteria	o__Pseudonocardiales	f__Pseudonocardiaceae	g__Actinomycetospora	s__uncultured_bacterium_g__Actinomycetospora	OTU408	64	31	16	2	94	5	90	10	28	219	28	66	653
d__Bacteria	k__norank	p__Actinobacteria	c__Actinobacteria	o__Frankiales	f__Nakamurellaceae	g__Nakamurella	s__unclassified_g__Nakamurella	OTU521	2	4	28	18	65	3	74	2	6	142	61	178	583
d__Bacteria	k__norank	p__Firmicutes	c__Bacilli	o__Lactobacillales	f__Leuconostocaceae	g__Weissella	s__Weissella_paramesenteroides	OTU198	0	0	0	0	0	0	20	1	0	0	1	2	24
d__Bacteria	k__norank	p__Actinobacteria	c__Actinobacteria	o__Propionibacteriales	f__Nocardioidaceae	g__Nocardioides	s__unclassified_g__Nocardioides	OTU137	12	8	41	39	222	11	226	6	31	40	87	55	778
d__Bacteria	k__norank	p__Firmicutes	c__Bacilli	o__Bacillales	f__Paenibacillaceae	g__Cohnella	s__unclassified_g__Cohnella	OTU9	1	5	0	0	0	0	0	0	0	0	2	0	8
d__Bacteria	k__norank	p__Actinobacteria	c__Actinobacteria	o__Pseudonocardiales	f__Pseudonocardiaceae	g__Pseudonocardia	s__unclassified_g__Pseudonocardia	OTU268	2	18	6	2	21	0	5	0	4	108	3	3	172
d__Bacteria	k__norank	p__Actinobacteria	c__Actinobacteria	o__Propionibacteriales	f__Nocardioidaceae	g__Nocardioides	s__unclassified_g__Nocardioides	OTU503	4	3	63	10	24	1	10	1	1	13	77	244	451
d__Bacteria	k__norank	p__Saccharibacteria	c__norank_p__Saccharibacteria	o__norank_p__Saccharibacteria	f__norank_p__Saccharibacteria	g__norank_p__Saccharibacteria	s__uncultured_bacterium_g__norank_p__Saccharibacteria	OTU50	0	0	13	1	3	0	0	0	0	0	0	2	19
d__Bacteria	k__norank	p__Proteobacteria	c__Alphaproteobacteria	o__Sphingomonadales	f__Sphingomonadaceae	g__Sphingomonas	s__unclassified_g__Sphingomonas	OTU10	3	0	0	11	5	2	4	0	10	67	0	0	102
d__Bacteria	k__norank	p__Firmicutes	c__Clostridia	o__Clostridiales	f__Peptostreptococcaceae	g__unclassified_f__Peptostreptococcaceae	s__unclassified_f__Peptostreptococcaceae	OTU523	15	12	0	42	5	0	10	0	18	17	3	31	153
d__Bacteria	k__norank	p__Actinobacteria	c__Actinobacteria	o__Acidimicrobiales	f__Iamiaceae	g__Iamia	s__uncultured_bacterium_g__Iamia	OTU534	1	3	4	0	2	0	0	0	1	0	0	2	13
d__Bacteria	k__norank	p__Proteobacteria	c__Alphaproteobacteria	o__Rhodospirillales	f__Acetobacteraceae	g__Acidiphilium	s__unclassified_g__Acidiphilium	OTU208	2	0	0	1	1	0	9	1	2	76	3	4	99
d__Bacteria	k__norank	p__Actinobacteria	c__Actinobacteria	o__Corynebacteriales	f__Mycobacteriaceae	g__Mycobacterium	s__unclassified_g__Mycobacterium	OTU236	2	4	0	0	0	0	3	0	1	9	2	1	22
d__Bacteria	k__norank	p__Proteobacteria	c__Alphaproteobacteria	o__Sphingomonadales	f__Sphingomonadaceae	g__Sphingobium	s__unclassified_g__Sphingobium	OTU427	0	0	3	0	0	0	0	0	0	0	16	3	22
d__Bacteria	k__norank	p__Proteobacteria	c__Deltaproteobacteria	o__Myxococcales	f__BIrii41	g__norank_f__BIrii41	s__uncultured_bacterium_g__norank_f__BIrii41	OTU116	0	0	0	1	0	0	0	0	0	0	2	0	3
d__Bacteria	k__norank	p__Firmicutes	c__Clostridia	o__Clostridiales	f__Family_XIII	g__Anaerovorax	s__Anaerovorax_sp._enrichment_culture_clone_D2CL_Bac_16S_Clone16	OTU302	1	0	0	0	0	0	0	0	0	1	0	0	2
d__Bacteria	k__norank	p__Actinobacteria	c__Actinobacteria	o__Corynebacteriales	f__Nocardiaceae	g__Rhodococcus	s__Rhodococcus_fascians	OTU507	13	13	23	112	165	14	269	34	207	188	1948	863	3849
d__Bacteria	k__norank	p__Actinobacteria	c__Actinobacteria	o__Propionibacteriales	f__Nocardioidaceae	g__Nocardioides	s__unclassified_g__Nocardioides	OTU462	0	0	6	0	0	0	0	0	0	1	7	7	21
d__Bacteria	k__norank	p__Proteobacteria	c__Epsilonproteobacteria	o__Campylobacterales	f__Campylobacteraceae	g__Arcobacter	s__Arcobacter_cryaerophilus	OTU449	0	0	0	0	0	0	3	0	0	0	2	1	6
d__Bacteria	k__norank	p__Actinobacteria	c__Actinobacteria	o__Propionibacteriales	f__Nocardioidaceae	g__Nocardioides	s__unclassified_g__Nocardioides	OTU467	3	12	13	13	19	0	29	1	10	28	51	74	253
d__Bacteria	k__norank	p__Actinobacteria	c__Actinobacteria	o__Streptomycetales	f__Streptomycetaceae	g__Streptomyces	s__unclassified_g__Streptomyces	OTU35	3	17	2	1	1	0	3	0	0	9	8	11	55
d__Bacteria	k__norank	p__Actinobacteria	c__Actinobacteria	o__Micrococcales	f__Brevibacteriaceae	g__Brevibacterium	s__unclassified_g__Brevibacterium	OTU211	9	10	2	0	0	0	5245	5087	14326	634	8	5	25326
d__Bacteria	k__norank	p__Proteobacteria	c__Gammaproteobacteria	o__Legionellales	f__Coxiellaceae	g__Rickettsiella	s__uncultured_bacterium_g__Rickettsiella	OTU221	0	0	0	0	0	0	1	14529	2	0	0	0	14532
d__Bacteria	k__norank	p__Bacteroidetes	c__Bacteroidia	o__Bacteroidales	f__Porphyromonadaceae	g__Parabacteroides	s__unclassified_g__Parabacteroides	OTU311	0	2	0	0	0	0	0	0	0	1	0	0	3
d__Bacteria	k__norank	p__Proteobacteria	c__Alphaproteobacteria	o__Rhizobiales	f__unclassified_o__Rhizobiales	g__unclassified_o__Rhizobiales	s__unclassified_o__Rhizobiales	OTU82	0	0	0	4	0	0	0	0	0	0	0	0	4
d__Bacteria	k__norank	p__Firmicutes	c__Erysipelotrichia	o__Erysipelotrichales	f__Erysipelotrichaceae	g__Turicibacter	s__unclassified_g__Turicibacter	OTU346	0	0	0	3	1	0	0	1	0	3	1	0	9
d__Bacteria	k__norank	p__Proteobacteria	c__Betaproteobacteria	o__Burkholderiales	f__Oxalobacteraceae	g__Duganella	s__unclassified_g__Duganella	OTU57	0	1	0	10	0	0	3	0	0	0	0	1	15
d__Bacteria	k__norank	p__Firmicutes	c__Bacilli	o__Bacillales	f__Family_XII_o__Bacillales	g__Exiguobacterium	s__unclassified_g__Exiguobacterium	OTU99	9	3	0	11	1	0	0	7	0	0	12	1	44
d__Bacteria	k__norank	p__Chloroflexi	c__Thermomicrobia	o__JG30-KF-CM45	f__norank_o__JG30-KF-CM45	g__norank_o__JG30-KF-CM45	s__uncultured_Chloroflexi_bacterium_g__norank_o__JG30-KF-CM45	OTU188	2	1	0	0	0	1	7	0	1	3	0	0	15
d__Bacteria	k__norank	p__Cyanobacteria	c__Cyanobacteria	o__Gastranaerophilales	f__norank_o__Gastranaerophilales	g__norank_o__Gastranaerophilales	s__uncultured_bacterium_g__norank_o__Gastranaerophilales	OTU460	0	0	0	0	0	0	0	0	0	1	2	0	3
d__Bacteria	k__norank	p__Firmicutes	c__Bacilli	o__Bacillales	f__Paenibacillaceae	g__Paenibacillus	s__unclassified_g__Paenibacillus	OTU308	49	7	6	9	0	0	345	93	313	106	17	9	954
d__Bacteria	k__norank	p__Actinobacteria	c__Actinobacteria	o__Propionibacteriales	f__Nocardioidaceae	g__Nocardioides	s__uncultured_bacterium_g__Nocardioides	OTU421	0	0	13	0	0	0	1	0	0	3	20	47	84
d__Bacteria	k__norank	p__Firmicutes	c__unclassified_p__Firmicutes	o__unclassified_p__Firmicutes	f__unclassified_p__Firmicutes	g__unclassified_p__Firmicutes	s__unclassified_p__Firmicutes	OTU393	0	0	0	0	0	0	0	0	0	0	2	0	2
d__Bacteria	k__norank	p__Proteobacteria	c__Alphaproteobacteria	o__SAR11_clade	f__LD12_freshwater_group	g__norank_f__LD12_freshwater_group	s__uncultured_bacterium_g__norank_f__LD12_freshwater_group	OTU87	0	0	0	9	0	0	0	0	0	0	0	0	9
d__Bacteria	k__norank	p__Firmicutes	c__Clostridia	o__Clostridiales	f__unclassified_o__Clostridiales	g__unclassified_o__Clostridiales	s__unclassified_o__Clostridiales	OTU16	1	0	0	0	0	0	0	0	0	1	0	0	2
d__Bacteria	k__norank	p__Actinobacteria	c__Actinobacteria	o__Micrococcales	f__Microbacteriaceae	g__Frondihabitans	s__Frondihabitans_sucicola	OTU184	62	242	62	137	58	9	117	29	81	161	322	137	1417
d__Bacteria	k__norank	p__Actinobacteria	c__Actinobacteria	o__Solirubrobacterales	f__Solirubrobacteraceae	g__Solirubrobacter	s__unclassified_g__Solirubrobacter	OTU500	3	8	18	2	21	0	10	0	1	9	2	54	128
d__Bacteria	k__norank	p__Firmicutes	c__Clostridia	o__Clostridiales	f__Ruminococcaceae	g__Anaerofilum	s__uncultured_bacterium_g__Anaerofilum	OTU246	0	0	0	2	0	0	0	0	2	0	0	0	4
d__Bacteria	k__norank	p__Actinobacteria	c__Actinobacteria	o__Propionibacteriales	f__Nocardioidaceae	g__Nocardioides	s__Nocardioides_lentus	OTU142	2	1	11	5	22	0	0	0	0	1	42	51	135
d__Bacteria	k__norank	p__Bacteroidetes	c__Bacteroidia	o__Bacteroidales	f__Porphyromonadaceae	g__Porphyromonas	s__Porphyromonas_asaccharolytica	OTU218	9	0	0	0	0	0	0	1	0	0	0	0	10
d__Bacteria	k__norank	p__Proteobacteria	c__Alphaproteobacteria	o__Rhizobiales	f__Bradyrhizobiaceae	g__Bradyrhizobium	s__unclassified_g__Bradyrhizobium	OTU79	0	0	0	2	0	0	0	0	0	0	0	0	2
d__Bacteria	k__norank	p__Proteobacteria	c__Gammaproteobacteria	o__Thiotrichales	f__Francisellaceae	g__Francisella	s__unclassified_g__Francisella	OTU422	0	0	0	0	0	0	4932	5475	1231	2199	3663	65	17565
d__Bacteria	k__norank	p__Cyanobacteria	c__Cyanobacteria	o__SubsectionI	f__FamilyI_o__SubsectionI	g__unclassified_f__FamilyI_o__SubsectionI	s__unclassified_f__FamilyI_o__SubsectionI	OTU112	3	1	0	102	0	0	0	0	7	7	0	0	120
d__Bacteria	k__norank	p__Actinobacteria	c__Actinobacteria	o__Bifidobacteriales	f__Bifidobacteriaceae	g__Bifidobacterium	s__Bifidobacterium_pseudocatenulatum_DSM_20438__JCM_1200__LMG_10505	OTU296	209	62	5	113	13	1	32	66	161	118	93	55	928
d__Bacteria	k__norank	p__Cyanobacteria	c__Cyanobacteria	o__Gastranaerophilales	f__norank_o__Gastranaerophilales	g__norank_o__Gastranaerophilales	s__uncultured_bacterium_g__norank_o__Gastranaerophilales	OTU289	0	0	0	0	0	0	0	0	0	3	0	0	3
d__Bacteria	k__norank	p__Firmicutes	c__Bacilli	o__Bacillales	f__Paenibacillaceae	g__Paenibacillus	s__unclassified_g__Paenibacillus	OTU397	0	0	0	3	1	1	0	0	1	4	2	2	14
d__Bacteria	k__norank	p__Proteobacteria	c__Alphaproteobacteria	o__Sphingomonadales	f__Sphingomonadaceae	g__Novosphingobium	s__unclassified_g__Novosphingobium	OTU499	1	0	3	3	2	0	9	0	5	87	2	33	145
d__Bacteria	k__norank	p__Actinobacteria	c__Actinobacteria	o__Frankiales	f__Geodermatophilaceae	g__norank_f__Geodermatophilaceae	s__uncultured_bacterium_g__norank_f__Geodermatophilaceae	OTU513	0	0	3	2	3	0	2	0	0	0	6	53	69
d__Bacteria	k__norank	p__Proteobacteria	c__Betaproteobacteria	o__Burkholderiales	f__Comamonadaceae	g__Delftia	s__Delftia_tsuruhatensis	OTU272	4	1	0	8	1	1	0	1	4	35	7	3	65
d__Bacteria	k__norank	p__Proteobacteria	c__Alphaproteobacteria	o__Rhizobiales	f__Rhizobiaceae	g__Rhizobium	s__Neorhizobium_huautlense	OTU202	35	28	15	29	14	3	130	43	171	141	186	184	979
d__Bacteria	k__norank	p__Bacteroidetes	c__Cytophagia	o__Cytophagales	f__Cytophagaceae	g__Spirosoma	s__unclassified_g__Spirosoma	OTU367	0	0	0	0	0	0	0	0	0	11	0	2	13
d__Bacteria	k__norank	p__Bacteroidetes	c__Sphingobacteriia	o__Sphingobacteriales	f__Chitinophagaceae	g__unclassified_f__Chitinophagaceae	s__unclassified_f__Chitinophagaceae	OTU498	0	0	8	1	11	0	9	0	8	7	4	57	105
d__Bacteria	k__norank	p__Proteobacteria	c__Betaproteobacteria	o__Burkholderiales	f__Burkholderiaceae	g__Burkholderia-Paraburkholderia	s__unclassified_g__Burkholderia-Paraburkholderia	OTU247	0	0	1	0	2	0	10	0	14	16	0	0	43
d__Bacteria	k__norank	p__Firmicutes	c__Bacilli	o__Bacillales	f__Staphylococcaceae	g__Staphylococcus	s__Staphylococcus_sciuri_subsp._sciuri	OTU457	1	2	0	1	0	0	0	2	2	1	8	2	19
d__Bacteria	k__norank	p__Bacteroidetes	c__Flavobacteriia	o__Flavobacteriales	f__Flavobacteriaceae	g__Chryseobacterium	s__Chryseobacterium_taiwanense	OTU314	0	1	0	0	0	0	0	0	0	194	1	0	196
d__Bacteria	k__norank	p__Proteobacteria	c__Alphaproteobacteria	o__Rhodospirillales	f__Acetobacteraceae	g__Roseomonas	s__unclassified_g__Roseomonas	OTU197	2	13	6	8	10	0	34	7	14	23	132	124	373
d__Bacteria	k__norank	p__Actinobacteria	c__Actinobacteria	o__Kineosporiales	f__Kineosporiaceae	g__Pseudokineococcus	s__Pseudokineococcus_marinus	OTU381	1	0	0	0	0	0	0	0	0	0	5	8	14
d__Bacteria	k__norank	p__Bacteroidetes	c__Cytophagia	o__Cytophagales	f__Cytophagaceae	g__Hymenobacter	s__unclassified_g__Hymenobacter	OTU371	0	0	0	0	0	0	0	0	0	62	6	8	76
d__Bacteria	k__norank	p__Firmicutes	c__Erysipelotrichia	o__Erysipelotrichales	f__Erysipelotrichaceae	g__Allobaculum	s__uncultured_bacterium_g__Allobaculum	OTU490	0	0	0	0	0	0	0	0	1	0	0	1	2
d__Bacteria	k__norank	p__Firmicutes	c__Clostridia	o__Clostridiales	f__Lachnospiraceae	g__unclassified_f__Lachnospiraceae	s__unclassified_f__Lachnospiraceae	OTU277	0	0	0	2	0	0	5	0	5	3	5	0	20
d__Bacteria	k__norank	p__Tenericutes	c__Mollicutes	o__Mollicutes_RF9	f__norank_o__Mollicutes_RF9	g__norank_o__Mollicutes_RF9	s__unclassified_g__norank_o__Mollicutes_RF9	OTU284	0	0	0	0	0	0	0	0	0	4	0	0	4
d__Bacteria	k__norank	p__Proteobacteria	c__Alphaproteobacteria	o__Rhizobiales	f__Aurantimonadaceae	g__Aureimonas	s__unclassified_g__Aureimonas	OTU206	4	10	18	9	9	2	60	1	21	51	279	320	784
d__Bacteria	k__norank	p__Bacteroidetes	c__Flavobacteriia	o__Flavobacteriales	f__Flavobacteriaceae	g__Epilithonimonas	s__uncultured_bacterium_g__Epilithonimonas	OTU243	0	3	0	13	7	3	186	40	189	0	11	0	452
d__Bacteria	k__norank	p__Actinobacteria	c__Actinobacteria	o__Corynebacteriales	f__Nocardiaceae	g__Gordonia	s__unclassified_g__Gordonia	OTU283	1	0	0	0	0	0	2	0	0	16	1	0	20
d__Bacteria	k__norank	p__Proteobacteria	c__Gammaproteobacteria	o__Xanthomonadales	f__Xanthomonadaceae	g__Luteimonas	s__Luteimonas_aestuarii	OTU52	1	0	2	61	34	21	0	0	1	2	13	14	149
d__Bacteria	k__norank	p__Firmicutes	c__Erysipelotrichia	o__Erysipelotrichales	f__Erysipelotrichaceae	g__Erysipelothrix	s__Erysipelothrix_rhusiopathiae_str._Fujisawa	OTU3	18	0	0	0	0	0	0	0	0	0	0	0	18
d__Bacteria	k__norank	p__Proteobacteria	c__Alphaproteobacteria	o__Rhizobiales	f__Methylobacteriaceae	g__Methylobacterium	s__Methylobacterium_adhaesivum_g__Methylobacterium	OTU390	15	40	25	28	50	1	69	7	48	298	397	243	1221
d__Bacteria	k__norank	p__Proteobacteria	c__Alphaproteobacteria	o__Rhizobiales	f__Xanthobacteraceae	g__Variibacter	s__uncultured_Rhizobiales_bacterium_g__Variibacter	OTU377	0	1	1	0	0	0	0	0	1	0	2	0	5
d__Bacteria	k__norank	p__Firmicutes	c__Bacilli	o__Bacillales	f__Bacillaceae	g__Tepidibacillus	s__unclassified_g__Tepidibacillus	OTU379	0	0	0	0	0	0	0	0	0	1	3	0	4
d__Bacteria	k__norank	p__Firmicutes	c__Clostridia	o__Clostridiales	f__Ruminococcaceae	g__Subdoligranulum	s__uncultured_Subdoligranulum_sp.	OTU215	2	3	0	0	0	0	1	2	4	0	0	3	15
d__Bacteria	k__norank	p__Bacteroidetes	c__Cytophagia	o__Cytophagales	f__Cytophagaceae	g__Hymenobacter	s__unclassified_g__Hymenobacter	OTU477	0	0	0	1	1	0	0	0	0	106	5	81	194
d__Bacteria	k__norank	p__Bacteroidetes	c__Flavobacteriia	o__Flavobacteriales	f__Flavobacteriaceae	g__Cloacibacterium	s__uncultured_bacterium_g__Cloacibacterium	OTU100	0	0	0	7	1	0	2	0	4	3	5	0	22
d__Bacteria	k__norank	p__Verrucomicrobia	c__Opitutae	o__Opitutales	f__Opitutaceae	g__Opitutus	s__uncultured_bacterium_g__Opitutus	OTU125	0	0	0	4	0	0	0	0	0	0	0	0	4
d__Bacteria	k__norank	p__Actinobacteria	c__Actinobacteria	o__Solirubrobacterales	f__Patulibacteraceae	g__Patulibacter	s__unclassified_g__Patulibacter	OTU440	0	0	0	0	0	0	0	0	0	0	1	0	1
d__Bacteria	k__norank	p__Proteobacteria	c__Betaproteobacteria	o__Burkholderiales	f__Comamonadaceae	g__Comamonas	s__Comamonas_aquatica	OTU391	0	0	0	1	0	0	0	0	0	0	2	0	3
d__Bacteria	k__norank	p__Actinobacteria	c__Actinobacteria	o__Solirubrobacterales	f__Elev-16S-1332	g__norank_f__Elev-16S-1332	s__unclassified_g__norank_f__Elev-16S-1332	OTU17	3	0	0	1	1	0	0	0	1	0	0	0	6
d__Bacteria	k__norank	p__Firmicutes	c__Clostridia	o__Clostridiales	f__Lachnospiraceae	g__Roseburia	s__Roseburia_faecis	OTU258	3	0	0	1	0	0	2	6	4	2	0	1	19
d__Bacteria	k__norank	p__Bacteroidetes	c__Sphingobacteriia	o__Sphingobacteriales	f__Sphingobacteriaceae	g__Sphingobacterium	s__Sphingobacterium_faecium	OTU136	0	0	0	26	14	5	0	0	0	0	0	0	45
d__Bacteria	k__norank	p__Proteobacteria	c__Gammaproteobacteria	o__Xanthomonadales	f__Xanthomonadaceae	g__norank_f__Xanthomonadaceae	s__uncultured_bacterium_g__norank_f__Xanthomonadaceae	OTU394	0	0	0	0	0	0	0	1	0	1	2	0	4
d__Bacteria	k__norank	p__Actinobacteria	c__Actinobacteria	o__Propionibacteriales	f__Propionibacteriaceae	g__norank_f__Propionibacteriaceae	s__unclassified_g__norank_f__Propionibacteriaceae	OTU42	0	3	4	0	45	0	1	0	1	105	13	15	187
d__Bacteria	k__norank	p__Firmicutes	c__Clostridia	o__Clostridiales	f__Lachnospiraceae	g__Blautia	s__Ruminococcus_sp._5_1_39BFAA	OTU189	10	0	0	0	0	0	26	2	0	2	1	1	42
d__Bacteria	k__norank	p__Actinobacteria	c__Actinobacteria	o__Propionibacteriales	f__Nocardioidaceae	g__Nocardioides	s__unclassified_g__Nocardioides	OTU29	0	14	5	6	2	4	7	0	4	12	24	12	90
d__Bacteria	k__norank	p__Actinobacteria	c__Actinobacteria	o__Micrococcales	f__Sanguibacteraceae	g__Sanguibacter	s__Sanguibacter_keddieii_DSM_10542	OTU441	0	0	1	3	3	3	3	0	1	0	19	0	33
d__Bacteria	k__norank	p__Actinobacteria	c__Actinobacteria	o__Propionibacteriales	f__Nocardioidaceae	g__Nocardioides	s__unclassified_g__Nocardioides	OTU27	0	0	2	0	1	0	8	1	0	6	1	0	19
d__Bacteria	k__norank	p__unclassified_k__norank	c__unclassified_k__norank	o__unclassified_k__norank	f__unclassified_k__norank	g__unclassified_k__norank	s__unclassified_k__norank	OTU461	0	0	0	0	0	0	0	0	0	0	1	0	1
d__Bacteria	k__norank	p__Bacteroidetes	c__Bacteroidia	o__Bacteroidales	f__Bacteroidaceae	g__Bacteroides	s__Bacteroides_stercoris_ATCC_43183	OTU216	2	0	0	2	0	0	5	2	9	0	1	1	22
d__Bacteria	k__norank	p__Proteobacteria	c__Betaproteobacteria	o__Burkholderiales	f__Comamonadaceae	g__unclassified_f__Comamonadaceae	s__unclassified_f__Comamonadaceae	OTU111	0	0	0	2	0	0	0	0	0	0	0	0	2
d__Bacteria	k__norank	p__Actinobacteria	c__Actinobacteria	o__Micrococcales	f__Microbacteriaceae	g__Frondihabitans	s__uncultured_bacterium_g__Frondihabitans	OTU20	5	8	2	7	2	0	8	2	4	18	2	0	58
d__Bacteria	k__norank	p__Bacteroidetes	c__Flavobacteriia	o__Flavobacteriales	f__Flavobacteriaceae	g__Chryseobacterium	s__unclassified_g__Chryseobacterium	OTU518	0	0	0	5	0	0	3	3	16	0	15	14	56
d__Bacteria	k__norank	p__Chloroflexi	c__Thermomicrobia	o__JG30-KF-CM45	f__norank_o__JG30-KF-CM45	g__norank_o__JG30-KF-CM45	s__uncultured_bacterium_g__norank_o__JG30-KF-CM45	OTU24	14	28	6	4	9	0	3	1	1	9	6	24	105
d__Bacteria	k__norank	p__Bacteroidetes	c__Bacteroidia	o__Bacteroidales	f__Bacteroidales_S24-7_group	g__norank_f__Bacteroidales_S24-7_group	s__unclassified_g__norank_f__Bacteroidales_S24-7_group	OTU304	0	0	0	0	0	0	0	0	0	4	0	0	4
d__Bacteria	k__norank	p__Actinobacteria	c__Actinobacteria	o__Micrococcales	f__Sanguibacteraceae	g__Sanguibacter	s__Sanguibacter_keddieii_DSM_10542	OTU160	1	0	0	3	3	0	87	41	115	0	12	0	262
d__Bacteria	k__norank	p__Firmicutes	c__Bacilli	o__Bacillales	f__Paenibacillaceae	g__Paenibacillus	s__unclassified_g__Paenibacillus	OTU475	0	0	0	0	0	0	0	0	0	0	2	0	2
d__Bacteria	k__norank	p__Actinobacteria	c__Actinobacteria	o__Solirubrobacterales	f__0319-6M6	g__norank_f__0319-6M6	s__uncultured_actinobacterium_g__norank_f__0319-6M6	OTU349	6	1	0	0	0	0	1	0	2	2	0	1	13
d__Bacteria	k__norank	p__Bacteroidetes	c__Sphingobacteriia	o__Sphingobacteriales	f__Chitinophagaceae	g__Parafilimonas	s__unclassified_g__Parafilimonas	OTU481	3	0	18	1	2	0	4	0	22	0	3	60	113
d__Bacteria	k__norank	p__Actinobacteria	c__Actinobacteria	o__Propionibacteriales	f__Nocardioidaceae	g__Nocardioides	s__Nocardioides_alkalitolerans	OTU80	0	0	0	5	6	0	1	0	0	0	6	1	19
d__Bacteria	k__norank	p__Proteobacteria	c__Betaproteobacteria	o__Burkholderiales	f__Burkholderiaceae	g__Ralstonia	s__Ralstonia_pickettii_g__Ralstonia	OTU452	0	0	0	0	0	0	0	0	0	1	4	0	5
d__Bacteria	k__norank	p__Proteobacteria	c__Betaproteobacteria	o__Burkholderiales	f__Burkholderiaceae	g__Burkholderia-Paraburkholderia	s__Paraburkholderia_sordidicola	OTU264	3	1	0	14	5	0	1	5	39	238	0	1	307
d__Bacteria	k__norank	p__Proteobacteria	c__Gammaproteobacteria	o__Xanthomonadales	f__Xanthomonadaceae	g__Pseudoxanthomonas	s__unclassified_g__Pseudoxanthomonas	OTU117	0	0	1	11	0	1	4	0	1	4	5	0	27
d__Bacteria	k__norank	p__Actinobacteria	c__Actinobacteria	o__Solirubrobacterales	f__Patulibacteraceae	g__Patulibacter	s__unclassified_g__Patulibacter	OTU466	0	2	0	0	1	0	0	0	0	5	1	1	10
d__Bacteria	k__norank	p__Planctomycetes	c__Planctomycetacia	o__Planctomycetales	f__Planctomycetaceae	g__unclassified_f__Planctomycetaceae	s__unclassified_f__Planctomycetaceae	OTU131	0	0	0	0	5	0	0	0	1	0	0	0	6
d__Bacteria	k__norank	p__Proteobacteria	c__Betaproteobacteria	o__Burkholderiales	f__Burkholderiaceae	g__Burkholderia-Paraburkholderia	s__Burkholderia_sp._RPE64	OTU339	0	0	0	0	0	0	0	0	0	23	0	0	23
d__Bacteria	k__norank	p__Planctomycetes	c__Phycisphaerae	o__Phycisphaerales	f__Phycisphaeraceae	g__CL500-3	s__uncultured_bacterium_g__CL500-3	OTU98	0	0	0	3	0	0	0	0	0	0	0	0	3
d__Bacteria	k__norank	p__Actinobacteria	c__Actinobacteria	o__Propionibacteriales	f__Nocardioidaceae	g__Nocardioides	s__Nocardioides_sp._g__Nocardioides	OTU92	2	0	3	7	2	0	2	0	2	1	4	10	33
d__Bacteria	k__norank	p__Actinobacteria	c__Actinobacteria	o__Micrococcales	f__Microbacteriaceae	g__Curtobacterium	s__unclassified_g__Curtobacterium	OTU508	116	295	216	274	160	49	459	252	436	142	143	90	2632
d__Bacteria	k__norank	p__Cyanobacteria	c__Cyanobacteria	o__Gastranaerophilales	f__norank_o__Gastranaerophilales	g__norank_o__Gastranaerophilales	s__uncultured_bacterium_g__norank_o__Gastranaerophilales	OTU368	0	0	0	0	0	0	0	0	2	7	3	2	14
d__Bacteria	k__norank	p__Actinobacteria	c__Actinobacteria	o__Bifidobacteriales	f__Bifidobacteriaceae	g__Bifidobacterium	s__unclassified_g__Bifidobacterium	OTU260	19	8	0	1	1	0	6	4	11	13	117	2	182
d__Bacteria	k__norank	p__Bacteroidetes	c__Sphingobacteriia	o__Sphingobacteriales	f__Sphingobacteriaceae	g__Mucilaginibacter	s__Mucilaginibacter_sp._E22	OTU353	0	0	0	0	0	0	0	0	0	7	0	0	7
d__Bacteria	k__norank	p__Actinobacteria	c__Actinobacteria	o__Streptosporangiales	f__Streptosporangiaceae	g__Streptosporangium	s__Streptosporangium_roseum_DSM_43021	OTU279	23	23	6	3	1	0	14	1	1	32	4	4	112
d__Bacteria	k__norank	p__Chloroflexi	c__Anaerolineae	o__Anaerolineales	f__Anaerolineaceae	g__norank_f__Anaerolineaceae	s__unclassified_g__norank_f__Anaerolineaceae	OTU101	0	0	0	3	0	0	0	0	0	0	0	0	3
d__Bacteria	k__norank	p__Bacteroidetes	c__Cytophagia	o__Cytophagales	f__Cytophagaceae	g__Spirosoma	s__uncultured_bacterium_g__Spirosoma	OTU130	0	0	0	0	1	0	0	1	0	0	3	2	7
d__Bacteria	k__norank	p__Firmicutes	c__Clostridia	o__Clostridiales	f__Lachnospiraceae	g__Blautia	s__unclassified_g__Blautia	OTU174	4	4	1	1	0	0	2	0	0	0	1	2	15
d__Bacteria	k__norank	p__Actinobacteria	c__Actinobacteria	o__Propionibacteriales	f__Nocardioidaceae	g__Kribbella	s__unclassified_g__Kribbella	OTU372	0	1	0	0	0	0	0	0	3	102	3	0	109
d__Bacteria	k__norank	p__Bacteroidetes	c__Cytophagia	o__Cytophagales	f__Cytophagaceae	g__Dyadobacter	s__unclassified_g__Dyadobacter	OTU470	0	0	3	0	0	0	0	2	11	2	10	29	57
d__Bacteria	k__norank	p__Spirochaetae	c__Spirochaetes	o__Spirochaetales	f__Spirochaetaceae	g__Treponema_2	s__unclassified_g__Treponema_2	OTU495	0	0	0	0	0	0	0	0	0	0	0	1	1
d__Bacteria	k__norank	p__Planctomycetes	c__Planctomycetacia	o__Planctomycetales	f__Planctomycetaceae	g__Singulisphaera	s__uncultured_bacterium_g__Singulisphaera	OTU312	0	0	0	0	2	1	0	0	1	10	0	0	14
d__Bacteria	k__norank	p__Proteobacteria	c__Alphaproteobacteria	o__Sphingomonadales	f__unclassified_o__Sphingomonadales	g__unclassified_o__Sphingomonadales	s__unclassified_o__Sphingomonadales	OTU2	3	0	1	0	2	0	1	0	3	60	3	12	85
d__Bacteria	k__norank	p__Bacteroidetes	c__Cytophagia	o__Cytophagales	f__Cytophagaceae	g__Spirosoma	s__unclassified_g__Spirosoma	OTU324	0	0	0	0	2	0	0	0	0	33	1	1	37
d__Bacteria	k__norank	p__Bacteroidetes	c__Bacteroidia	o__Bacteroidales	f__Bacteroidales_S24-7_group	g__norank_f__Bacteroidales_S24-7_group	s__uncultured_Bacteroidales_bacterium_g__norank_f__Bacteroidales_S24-7_group	OTU354	1	0	0	0	0	0	0	0	1	3	1	3	9
d__Bacteria	k__norank	p__Proteobacteria	c__Deltaproteobacteria	o__Bdellovibrionales	f__Bdellovibrionaceae	g__Bdellovibrio	s__uncultured_bacterium_g__Bdellovibrio	OTU471	0	3	0	2	3	0	5	0	1	11	29	4	58
d__Bacteria	k__norank	p__Actinobacteria	c__Actinobacteria	o__unclassified_c__Actinobacteria	f__unclassified_c__Actinobacteria	g__unclassified_c__Actinobacteria	s__unclassified_c__Actinobacteria	OTU21	1	4	0	0	0	0	0	0	0	0	0	0	5
d__Bacteria	k__norank	p__Proteobacteria	c__Deltaproteobacteria	o__Bdellovibrionales	f__Bacteriovoracaceae	g__Peredibacter	s__unclassified_g__Peredibacter	OTU325	0	0	0	1	0	0	0	0	0	8	2	1	12
d__Bacteria	k__norank	p__Proteobacteria	c__Deltaproteobacteria	o__Bdellovibrionales	f__Bdellovibrionaceae	g__Bdellovibrio	s__uncultured_bacterium_g__Bdellovibrio	OTU478	0	0	0	0	0	0	0	0	0	6	2	3	11
d__Bacteria	k__norank	p__Actinobacteria	c__Actinobacteria	o__Corynebacteriales	f__Mycobacteriaceae	g__Mycobacterium	s__unclassified_g__Mycobacterium	OTU162	41	124	54	91	123	6	349	41	89	670	847	585	3020
d__Bacteria	k__norank	p__Proteobacteria	c__Alphaproteobacteria	o__Rhizobiales	f__Bradyrhizobiaceae	g__Rhodopseudomonas	s__unclassified_g__Rhodopseudomonas	OTU165	19	11	4	17	19	2	33	0	36	95	46	32	314
d__Bacteria	k__norank	p__Actinobacteria	c__Actinobacteria	o__Kineosporiales	f__Kineosporiaceae	g__Quadrisphaera	s__uncultured_bacterium_g__Quadrisphaera	OTU516	1	0	15	2	9	0	8	0	2	3	4	19	63
d__Bacteria	k__norank	p__Proteobacteria	c__Alphaproteobacteria	o__Rhizobiales	f__Hyphomicrobiaceae	g__Hyphomicrobium	s__uncultured_Rhizobiales_bacterium_g__Hyphomicrobium	OTU254	0	1	0	1	1	1	0	0	2	0	0	1	7
d__Bacteria	k__norank	p__Actinobacteria	c__Actinobacteria	o__Kineosporiales	f__Kineosporiaceae	g__Kineococcus	s__uncultured_Kineococcus_sp._g__Kineococcus	OTU157	7	13	14	17	16	1	82	4	19	110	36	34	353
d__Bacteria	k__norank	p__Proteobacteria	c__Alphaproteobacteria	o__Caulobacterales	f__Caulobacteraceae	g__norank_f__Caulobacteraceae	s__uncultured_bacterium_g__norank_f__Caulobacteraceae	OTU307	0	0	1	0	2	0	1	0	0	16	0	0	20
d__Bacteria	k__norank	p__Firmicutes	c__Clostridia	o__Clostridiales	f__Christensenellaceae	g__Christensenellaceae_R-7_group	s__unclassified_g__Christensenellaceae_R-7_group	OTU233	0	0	0	1	0	0	0	0	4	0	0	0	5
d__Bacteria	k__norank	p__Chlamydiae	c__Chlamydiae	o__Chlamydiales	f__Simkaniaceae	g__Candidatus_Rhabdochlamydia	s__Candidatus_Rhabdochlamydia_porcellionis	OTU147	0	0	0	0	0	2	0	0	0	0	0	0	2
d__Bacteria	k__norank	p__Chlamydiae	c__Chlamydiae	o__Chlamydiales	f__Simkaniaceae	g__Candidatus_Rhabdochlamydia	s__Candidatus_Rhabdochlamydia_porcellionis	OTU148	0	1	0	7	0	19739	0	0	2	0	0	0	19749
d__Bacteria	k__norank	p__Proteobacteria	c__Alphaproteobacteria	o__Rhodobacterales	f__Rhodobacteraceae	g__Amaricoccus	s__Amaricoccus_tamworthensis	OTU435	0	0	3	0	0	0	0	0	0	0	9	18	30
d__Bacteria	k__norank	p__Proteobacteria	c__Gammaproteobacteria	o__Pseudomonadales	f__Pseudomonadaceae	g__Pseudomonas	s__unclassified_g__Pseudomonas	OTU193	441	330	49	223	76	12	2030	340	1978	47	430	72	6028
d__Bacteria	k__norank	p__Actinobacteria	c__Actinobacteria	o__Corynebacteriales	f__Mycobacteriaceae	g__Mycobacterium	s__unclassified_g__Mycobacterium	OTU526	26	37	12	17	21	3	44	5	18	325	149	102	759
d__Bacteria	k__norank	p__Firmicutes	c__Bacilli	o__Bacillales	f__Bacillaceae	g__Bacillus	s__unclassified_g__Bacillus	OTU151	1	4	0	1	1	0	3	0	4	1	0	1	16
d__Bacteria	k__norank	p__Actinobacteria	c__Actinobacteria	o__Micrococcales	f__Micrococcaceae	g__Arthrobacter	s__Arthrobacter_agilis_g__Arthrobacter	OTU404	0	0	0	0	0	0	0	0	0	0	12	0	12
d__Bacteria	k__norank	p__Firmicutes	c__Clostridia	o__Clostridiales	f__Ruminococcaceae	g__Subdoligranulum	s__unclassified_g__Subdoligranulum	OTU213	0	0	0	0	0	0	0	1	2	5	2	0	10
d__Bacteria	k__norank	p__Chloroflexi	c__Thermomicrobia	o__JG30-KF-CM45	f__norank_o__JG30-KF-CM45	g__norank_o__JG30-KF-CM45	s__uncultured_bacterium_g__norank_o__JG30-KF-CM45	OTU132	2	1	1	1	26	0	1	0	0	1	0	0	33
d__Bacteria	k__norank	p__Actinobacteria	c__Actinobacteria	o__Acidimicrobiales	f__Acidimicrobiaceae	g__CL500-29_marine_group	s__uncultured_Crater_Lake_bacterium_CL500-29	OTU39	0	0	1	0	0	0	0	0	0	0	0	0	1
d__Bacteria	k__norank	p__Firmicutes	c__Clostridia	o__Clostridiales	f__Ruminococcaceae	g__Subdoligranulum	s__unclassified_g__Subdoligranulum	OTU219	0	0	0	0	1	0	0	3	0	3	1	0	8
d__Bacteria	k__norank	p__Bacteroidetes	c__Flavobacteriia	o__Flavobacteriales	f__Flavobacteriaceae	g__Chryseobacterium	s__unclassified_g__Chryseobacterium	OTU15	9	2	0	0	0	0	0	0	0	0	0	0	11
d__Bacteria	k__norank	p__Firmicutes	c__Clostridia	o__Clostridiales	f__Lachnospiraceae	g__unclassified_f__Lachnospiraceae	s__unclassified_f__Lachnospiraceae	OTU528	0	0	0	0	0	0	0	0	0	0	0	1	1
d__Bacteria	k__norank	p__Actinobacteria	c__Actinobacteria	o__Solirubrobacterales	f__Patulibacteraceae	g__Patulibacter	s__Solirubrobacterales_bacterium_URHD0059	OTU156	0	0	1	0	6	0	2	0	1	2	0	0	12
d__Bacteria	k__norank	p__Proteobacteria	c__Gammaproteobacteria	o__Aeromonadales	f__Aeromonadaceae	g__Aeromonas	s__unclassified_g__Aeromonas	OTU428	2	2	0	5	1	1	4	1	2	20	13	5	56
d__Bacteria	k__norank	p__Proteobacteria	c__Betaproteobacteria	o__Burkholderiales	f__Comamonadaceae	g__unclassified_f__Comamonadaceae	s__unclassified_f__Comamonadaceae	OTU74	0	1	5	2	3	0	4	0	3	3	4	27	52
d__Bacteria	k__norank	p__unclassified_k__norank	c__unclassified_k__norank	o__unclassified_k__norank	f__unclassified_k__norank	g__unclassified_k__norank	s__unclassified_k__norank	OTU384	0	0	0	0	0	0	0	0	0	0	3	0	3
d__Bacteria	k__norank	p__Proteobacteria	c__Betaproteobacteria	o__Burkholderiales	f__Comamonadaceae	g__unclassified_f__Comamonadaceae	s__unclassified_f__Comamonadaceae	OTU154	0	1	2	1	0	0	8	1	2	25	14	32	86
d__Bacteria	k__norank	p__Actinobacteria	c__Actinobacteria	o__Solirubrobacterales	f__Patulibacteraceae	g__Patulibacter	s__Patulibacter_minatonensis	OTU420	1	10	1	4	2	1	33	1	7	86	33	6	185
d__Bacteria	k__norank	p__Proteobacteria	c__Alphaproteobacteria	o__Sphingomonadales	f__Sphingomonadaceae	g__Sphingomonas	s__Sphingomonas_aerolata	OTU170	35	108	52	87	25	11	500	60	321	1953	729	321	4202
d__Bacteria	k__norank	p__Verrucomicrobia	c__Verrucomicrobiae	o__Verrucomicrobiales	f__Verrucomicrobiaceae	g__Akkermansia	s__unclassified_g__Akkermansia	OTU476	70	9	4	16	9	0	0	1	1	0	2	7	119
d__Bacteria	k__norank	p__Proteobacteria	c__Alphaproteobacteria	o__Rhizobiales	f__Hyphomicrobiaceae	g__Devosia	s__unclassified_g__Devosia	OTU12	8	2	0	0	0	0	0	0	0	0	1	0	11
d__Bacteria	k__norank	p__Bacteroidetes	c__Cytophagia	o__Cytophagales	f__Cytophagaceae	g__Hymenobacter	s__Hymenobacter_roseosalivarius	OTU492	0	0	0	0	0	0	0	0	0	0	1	6	7
d__Bacteria	k__norank	p__Actinobacteria	c__Actinobacteria	o__Propionibacteriales	f__Nocardioidaceae	g__Marmoricola	s__unclassified_g__Marmoricola	OTU464	0	0	0	1	6	0	2	0	0	30	34	5	78
d__Bacteria	k__norank	p__Actinobacteria	c__Actinobacteria	o__Pseudonocardiales	f__Pseudonocardiaceae	g__Pseudonocardia	s__unclassified_g__Pseudonocardia	OTU531	4	4	50	6	13	1	16	2	8	42	163	369	678
d__Bacteria	k__norank	p__Actinobacteria	c__Actinobacteria	o__Propionibacteriales	f__Propionibacteriaceae	g__Friedmanniella	s__uncultured_bacterium_g__Friedmanniella	OTU110	22	30	27	22	146	5	201	28	36	343	98	90	1048
d__Bacteria	k__norank	p__Actinobacteria	c__Actinobacteria	o__Solirubrobacterales	f__TM146	g__norank_f__TM146	s__uncultured_bacterium_g__norank_f__TM146	OTU352	2	0	2	1	2	0	0	0	1	6	1	2	17
d__Bacteria	k__norank	p__Firmicutes	c__Clostridia	o__Clostridiales	f__Peptostreptococcaceae	g__Peptoclostridium	s__unclassified_g__Peptoclostridium	OTU173	0	1	0	9	0	0	6	5	8	22	10	6	67
d__Bacteria	k__norank	p__Actinobacteria	c__Actinobacteria	o__Frankiales	f__Nakamurellaceae	g__Nakamurella	s__uncultured_organism_g__Nakamurella	OTU164	3	7	9	9	27	1	69	4	10	10	31	38	218
d__Bacteria	k__norank	p__Cyanobacteria	c__Cyanobacteria	o__norank_c__Cyanobacteria	f__norank_c__Cyanobacteria	g__norank_c__Cyanobacteria	s__uncultured_diatom	OTU73	11	5	0	191	1	0	0	1	7	10	0	0	226
d__Bacteria	k__norank	p__Bacteroidetes	c__Bacteroidia	o__Bacteroidales	f__Prevotellaceae	g__Prevotella_7	s__Prevotella_histicola	OTU306	0	0	0	0	0	0	0	0	0	4	0	0	4
d__Bacteria	k__norank	p__Proteobacteria	c__Alphaproteobacteria	o__Rhizobiales	f__Hyphomicrobiaceae	g__Devosia	s__unclassified_g__Devosia	OTU423	9	7	12	12	21	1	10	2	18	3	31	106	232
d__Bacteria	k__norank	p__Actinobacteria	c__Actinobacteria	o__Propionibacteriales	f__Nocardioidaceae	g__Nocardioides	s__unclassified_g__Nocardioides	OTU181	3	8	7	20	20	3	38	5	9	25	55	10	203
d__Bacteria	k__norank	p__Proteobacteria	c__Alphaproteobacteria	o__Rickettsiales	f__Anaplasmataceae	g__Wolbachia	s__uncultured_alpha_proteobacterium_g__Wolbachia	OTU338	0	0	0	0	0	0	0	0	4	8	0	0	12
d__Bacteria	k__norank	p__Actinobacteria	c__Actinobacteria	o__PeM15	f__norank_o__PeM15	g__norank_o__PeM15	s__uncultured_actinobacterium_g__norank_o__PeM15	OTU118	4	0	0	4	0	0	0	0	1	0	0	0	9
d__Bacteria	k__norank	p__Firmicutes	c__Bacilli	o__Bacillales	f__Staphylococcaceae	g__Staphylococcus	s__Staphylococcus_xylosus	OTU424	96	36	0	9	11	0	222	145	476	685	362	4334	6376
d__Bacteria	k__norank	p__Proteobacteria	c__Alphaproteobacteria	o__Rhizobiales	f__unclassified_o__Rhizobiales	g__unclassified_o__Rhizobiales	s__unclassified_o__Rhizobiales	OTU546	0	0	1	1	0	0	0	1	5	0	0	3	11
d__Bacteria	k__norank	p__Proteobacteria	c__Alphaproteobacteria	o__Sphingomonadales	f__Sphingomonadaceae	g__Sphingomonas	s__Sphingomonas_yunnanensis	OTU199	1	0	2	1	12	0	45	1	2	110	10	69	253
d__Bacteria	k__norank	p__Proteobacteria	c__Alphaproteobacteria	o__Rhizobiales	f__Methylobacteriaceae	g__Psychroglaciecola	s__uncultured_bacterium_g__Psychroglaciecola	OTU169	5	13	10	9	30	0	33	0	17	102	76	71	366
d__Bacteria	k__norank	p__Proteobacteria	c__Betaproteobacteria	o__Burkholderiales	f__Comamonadaceae	g__Xylophilus	s__uncultured_bacterium_g__Xylophilus	OTU335	0	2	0	0	0	0	4	0	2	148	6	2	164
d__Bacteria	k__norank	p__Chloroflexi	c__Caldilineae	o__Caldilineales	f__Caldilineaceae	g__norank_f__Caldilineaceae	s__uncultured_bacterium_g__norank_f__Caldilineaceae	OTU363	0	0	0	0	0	0	0	0	0	5	0	0	5
d__Bacteria	k__norank	p__Bacteroidetes	c__Cytophagia	o__Cytophagales	f__Cytophagaceae	g__Dyadobacter	s__uncultured_bacterium_g__Dyadobacter	OTU479	0	2	10	1	3	0	2	0	14	38	18	178	266
d__Bacteria	k__norank	p__Firmicutes	c__Clostridia	o__Clostridiales	f__Ruminococcaceae	g__unclassified_f__Ruminococcaceae	s__unclassified_f__Ruminococcaceae	OTU256	0	0	0	0	0	0	0	0	2	0	0	0	2
d__Bacteria	k__norank	p__Proteobacteria	c__Alphaproteobacteria	o__Rhodospirillales	f__Acetobacteraceae	g__Acidiphilium	s__uncultured_soil_bacterium_g__Acidiphilium	OTU348	0	7	0	0	0	0	0	0	0	130	3	2	142
d__Bacteria	k__norank	p__Proteobacteria	c__Alphaproteobacteria	o__Rhizobiales	f__Hyphomicrobiaceae	g__Hyphomicrobium	s__unclassified_g__Hyphomicrobium	OTU359	0	0	0	0	0	0	0	0	1	7	0	1	9
d__Bacteria	k__norank	p__Bacteroidetes	c__Cytophagia	o__Cytophagales	f__Cytophagaceae	g__Spirosoma	s__uncultured_bacterium_g__Spirosoma	OTU380	0	0	1	0	0	0	0	0	0	0	3	0	4
d__Bacteria	k__norank	p__Proteobacteria	c__Gammaproteobacteria	o__Alteromonadales	f__Shewanellaceae	g__Shewanella	s__Shewanella_xiamenensis	OTU414	0	2	0	0	0	0	3	0	1	3	5	1	15
d__Bacteria	k__norank	p__Actinobacteria	c__Actinobacteria	o__Bifidobacteriales	f__Bifidobacteriaceae	g__Bifidobacterium	s__Bifidobacterium_animalis	OTU419	16	4	0	5	0	0	8	4	8	7	22	2	76
d__Bacteria	k__norank	p__Actinobacteria	c__Actinobacteria	o__Acidimicrobiales	f__Acidimicrobiaceae	g__CL500-29_marine_group	s__unclassified_g__CL500-29_marine_group	OTU65	0	0	0	14	0	0	0	0	0	5	0	0	19
d__Bacteria	k__norank	p__Actinobacteria	c__Actinobacteria	o__Corynebacteriales	f__Nocardiaceae	g__Williamsia	s__unclassified_g__Williamsia	OTU473	5	28	14	5	15	3	27	9	18	17	367	135	643
d__Bacteria	k__norank	p__Proteobacteria	c__Gammaproteobacteria	o__Pseudomonadales	f__Moraxellaceae	g__Acinetobacter	s__unclassified_g__Acinetobacter	OTU83	3	0	0	50	43	9	0	0	0	0	1	0	106
d__Bacteria	k__norank	p__Actinobacteria	c__Actinobacteria	o__Propionibacteriales	f__Nocardioidaceae	g__Nocardioides	s__unclassified_g__Nocardioides	OTU529	0	0	11	0	0	0	0	0	0	0	1	12	24
d__Bacteria	k__norank	p__Saccharibacteria	c__norank_p__Saccharibacteria	o__norank_p__Saccharibacteria	f__norank_p__Saccharibacteria	g__norank_p__Saccharibacteria	s__uncultured_soil_bacterium_g__norank_p__Saccharibacteria	OTU249	0	0	0	0	0	0	0	0	2	1	0	0	3
d__Bacteria	k__norank	p__Actinobacteria	c__Actinobacteria	o__Propionibacteriales	f__Nocardioidaceae	g__Nocardioides	s__unclassified_g__Nocardioides	OTU522	5	12	60	11	86	4	141	3	30	33	76	278	739
d__Bacteria	k__norank	p__Actinobacteria	c__Actinobacteria	o__Micrococcales	f__Micrococcaceae	g__Arthrobacter	s__Arthrobacter_psychrolactophilus	OTU255	1	4	1	0	0	0	36	66	128	0	0	0	236
d__Bacteria	k__norank	p__Saccharibacteria	c__norank_p__Saccharibacteria	o__norank_p__Saccharibacteria	f__norank_p__Saccharibacteria	g__norank_p__Saccharibacteria	s__unclassified_g__norank_p__Saccharibacteria	OTU14	2	0	1	0	1	0	0	0	0	1	0	0	5
d__Bacteria	k__norank	p__Actinobacteria	c__Actinobacteria	o__Propionibacteriales	f__Nocardioidaceae	g__Nocardioides	s__unclassified_g__Nocardioides	OTU488	4	1	47	24	58	18	25	2	4	14	60	177	434
d__Bacteria	k__norank	p__Actinobacteria	c__Actinobacteria	o__Micrococcales	f__Microbacteriaceae	g__Curtobacterium	s__Curtobacterium_luteum	OTU86	25	96	12	20	16	1	79	8	29	48	48	20	402
d__Bacteria	k__norank	p__Proteobacteria	c__Alphaproteobacteria	o__Rhodospirillales	f__Acetobacteraceae	g__Roseomonas	s__unclassified_g__Roseomonas	OTU171	0	0	1	0	1	0	11	0	1	4	12	25	55
d__Bacteria	k__norank	p__Chloroflexi	c__Caldilineae	o__Caldilineales	f__Caldilineaceae	g__norank_f__Caldilineaceae	s__uncultured_soil_bacterium_g__norank_f__Caldilineaceae	OTU104	0	0	0	3	0	1	0	0	0	0	0	0	4
d__Bacteria	k__norank	p__Actinobacteria	c__Actinobacteria	o__Propionibacteriales	f__Nocardioidaceae	g__Marmoricola	s__uncultured_bacterium_g__Marmoricola	OTU502	11	20	38	21	143	2	109	5	21	385	118	135	1008
d__Bacteria	k__norank	p__Firmicutes	c__Bacilli	o__Lactobacillales	f__Streptococcaceae	g__Streptococcus	s__unclassified_g__Streptococcus	OTU386	82	23	3	20	15	0	6	3	92	28	70	30	372
d__Bacteria	k__norank	p__Proteobacteria	c__Alphaproteobacteria	o__Rhodobacterales	f__Rhodobacteraceae	g__Amaricoccus	s__uncultured_bacterium_g__Amaricoccus	OTU316	0	1	1	0	0	0	1	0	1	9	1	3	17
d__Bacteria	k__norank	p__Actinobacteria	c__Actinobacteria	o__Pseudonocardiales	f__Pseudonocardiaceae	g__Amycolatopsis	s__Amycolatopsis_saalfeldensis	OTU273	0	0	0	0	0	0	0	0	0	46	0	0	46
d__Bacteria	k__norank	p__Actinobacteria	c__Actinobacteria	o__Corynebacteriales	f__Corynebacteriaceae	g__Lawsonella	s__unclassified_g__Lawsonella	OTU438	0	0	0	0	1	0	1	0	0	4	1	0	7
d__Bacteria	k__norank	p__Actinobacteria	c__Actinobacteria	o__Micrococcales	f__Microbacteriaceae	g__Rathayibacter	s__Rathayibacter_tritici	OTU176	4	9	9	7	6	1	19	1	4	15	17	20	112
d__Bacteria	k__norank	p__Actinobacteria	c__Actinobacteria	o__Bifidobacteriales	f__Bifidobacteriaceae	g__Alloscardovia	s__Alloscardovia_omnicolens	OTU37	4	3	0	3	6	0	0	1	0	0	0	0	17
d__Bacteria	k__norank	p__Actinobacteria	c__Actinobacteria	o__Frankiales	f__Frankiaceae	g__Jatrophihabitans	s__unclassified_g__Jatrophihabitans	OTU315	10	5	1	5	35	0	35	1	11	139	6	11	259
d__Bacteria	k__norank	p__Actinobacteria	c__Actinobacteria	o__Micrococcales	f__Microbacteriaceae	g__Curtobacterium	s__Curtobacterium_herbarum	OTU60	32	65	69	55	107	2	75	35	71	29	18	20	578
d__Bacteria	k__norank	p__Actinobacteria	c__Actinobacteria	o__Propionibacteriales	f__Propionibacteriaceae	g__unclassified_f__Propionibacteriaceae	s__unclassified_f__Propionibacteriaceae	OTU510	0	0	22	0	1	0	1	0	0	5	18	118	165
d__Bacteria	k__norank	p__Proteobacteria	c__Alphaproteobacteria	o__Caulobacterales	f__Caulobacteraceae	g__Caulobacter	s__Caulobacter_sp._g__Caulobacter	OTU545	1	0	3	0	3	0	2	1	1	0	1	3	15
d__Bacteria	k__norank	p__Proteobacteria	c__Alphaproteobacteria	o__Sphingomonadales	f__Sphingomonadaceae	g__Novosphingobium	s__unclassified_g__Novosphingobium	OTU196	1	2	7	7	4	0	56	0	4	97	15	72	265
d__Bacteria	k__norank	p__Proteobacteria	c__Alphaproteobacteria	o__Rhizobiales	f__Methylobacteriaceae	g__unclassified_f__Methylobacteriaceae	s__unclassified_f__Methylobacteriaceae	OTU450	1	4	10	3	18	1	2	0	6	15	13	105	178
d__Bacteria	k__norank	p__Proteobacteria	c__Alphaproteobacteria	o__Caulobacterales	f__Caulobacteraceae	g__Brevundimonas	s__Brevundimonas_intermedia	OTU223	1	3	8	19	9	7	115	18	40	11	28	7	266
d__Bacteria	k__norank	p__Bacteroidetes	c__Bacteroidia	o__Bacteroidales	f__Bacteroidaceae	g__Bacteroides	s__unclassified_g__Bacteroides	OTU530	23	5	1	11	5	1	0	3	0	0	4	18	71
d__Bacteria	k__norank	p__Bacteroidetes	c__Sphingobacteriia	o__Sphingobacteriales	f__Sphingobacteriaceae	g__Pedobacter	s__unclassified_g__Pedobacter	OTU443	0	0	3	0	0	0	0	0	3	0	2	0	8
d__Bacteria	k__norank	p__Cyanobacteria	c__Cyanobacteria	o__norank_c__Cyanobacteria	f__norank_c__Cyanobacteria	g__norank_c__Cyanobacteria	s__unclassified_g__norank_c__Cyanobacteria	OTU402	0	0	0	0	0	0	0	0	0	0	4	0	4
d__Bacteria	k__norank	p__Proteobacteria	c__Alphaproteobacteria	o__Rhizobiales	f__A0839	g__norank_f__A0839	s__uncultured_bacterium_g__norank_f__A0839	OTU115	3	1	0	21	0	0	0	0	0	5	0	0	30
d__Bacteria	k__norank	p__Proteobacteria	c__Alphaproteobacteria	o__Sphingomonadales	f__Erythrobacteraceae	g__Altererythrobacter	s__Porphyrobacter_mercurialis	OTU542	0	0	0	0	0	0	0	0	0	2	10	104	116
d__Bacteria	k__norank	p__Bacteroidetes	c__Bacteroidia	o__Bacteroidales	f__Bacteroidaceae	g__Bacteroides	s__Bacteroides_fragilis_g__Bacteroides	OTU103	0	0	0	2	0	0	0	1	7	2	3	4	19
d__Bacteria	k__norank	p__Proteobacteria	c__Gammaproteobacteria	o__Pseudomonadales	f__Pseudomonadaceae	g__Pseudomonas	s__unclassified_g__Pseudomonas	OTU225	10	1	1	2	2	0	0	0	0	0	1	1	18
d__Bacteria	k__norank	p__Acidobacteria	c__Acidobacteria	o__Solibacterales	f__Solibacteraceae__Subgroup_3_	g__Bryobacter	s__unclassified_g__Bryobacter	OTU97	0	0	0	3	0	0	0	0	0	0	0	0	3
d__Bacteria	k__norank	p__Actinobacteria	c__Actinobacteria	o__Micrococcales	f__Dermabacteraceae	g__Brachybacterium	s__unclassified_g__Brachybacterium	OTU533	0	0	0	0	0	0	0	0	0	10	26	19	55
d__Bacteria	k__norank	p__Firmicutes	c__Clostridia	o__Clostridiales	f__Lachnospiraceae	g__norank_f__Lachnospiraceae	s__uncultured_bacterium_g__norank_f__Lachnospiraceae	OTU85	0	0	0	2	0	0	0	0	1	0	0	0	3
d__Bacteria	k__norank	p__Proteobacteria	c__Alphaproteobacteria	o__Rhodospirillales	f__Acetobacteraceae	g__Roseomonas	s__unclassified_g__Roseomonas	OTU320	0	0	0	1	0	0	0	0	1	10	0	0	12
d__Bacteria	k__norank	p__Proteobacteria	c__Alphaproteobacteria	o__Caulobacterales	f__Caulobacteraceae	g__norank_f__Caulobacteraceae	s__uncultured_bacterium_g__norank_f__Caulobacteraceae	OTU278	0	0	0	1	4	0	1	0	0	31	0	0	37
d__Bacteria	k__norank	p__Bacteroidetes	c__Bacteroidia	o__Bacteroidales	f__Porphyromonadaceae	g__norank_f__Porphyromonadaceae	s__uncultured_organism_g__norank_f__Porphyromonadaceae	OTU446	0	0	0	1	0	0	0	1	3	0	5	3	13
d__Bacteria	k__norank	p__Proteobacteria	c__Betaproteobacteria	o__Burkholderiales	f__Burkholderiaceae	g__Ralstonia	s__unidentified_marine_bacterioplankton_g__Ralstonia	OTU387	0	1	0	3	2	0	0	0	6	3	4	3	22
d__Bacteria	k__norank	p__Tenericutes	c__Mollicutes	o__Entomoplasmatales	f__Spiroplasmataceae	g__Spiroplasma	s__unclassified_g__Spiroplasma	OTU32	1105	3542	138	561	506	154	0	0	0	0	0	0	6006
d__Bacteria	k__norank	p__Actinobacteria	c__Actinobacteria	o__Propionibacteriales	f__Propionibacteriaceae	g__norank_f__Propionibacteriaceae	s__unclassified_g__norank_f__Propionibacteriaceae	OTU192	2	0	0	0	0	0	2	0	1	14	0	1	20
d__Bacteria	k__norank	p__Bacteroidetes	c__Cytophagia	o__Cytophagales	f__Cytophagaceae	g__Hymenobacter	s__uncultured_bacterium_g__Hymenobacter	OTU305	0	0	0	0	1	0	0	0	0	37	0	0	38
d__Bacteria	k__norank	p__Firmicutes	c__Bacilli	o__Bacillales	f__Bacillaceae	g__Bacillus	s__Bacillus_gibsonii	OTU444	2	4	2	1	3	0	12	3	17	3	19	1	67
d__Bacteria	k__norank	p__Saccharibacteria	c__norank_p__Saccharibacteria	o__norank_p__Saccharibacteria	f__norank_p__Saccharibacteria	g__norank_p__Saccharibacteria	s__unclassified_g__norank_p__Saccharibacteria	OTU491	0	0	3	0	0	0	0	0	0	0	0	12	15
d__Bacteria	k__norank	p__Firmicutes	c__Bacilli	o__Lactobacillales	f__Streptococcaceae	g__Lactococcus	s__unclassified_g__Lactococcus	OTU382	1	0	0	2	1	0	0	0	3	1	4	4	16
d__Bacteria	k__norank	p__Cyanobacteria	c__Cyanobacteria	o__SubsectionI	f__FamilyI_o__SubsectionI	g__Synechococcus	s__unclassified_g__Synechococcus	OTU71	0	0	0	1	0	0	0	0	0	0	0	0	1
d__Bacteria	k__norank	p__Proteobacteria	c__Alphaproteobacteria	o__unclassified_c__Alphaproteobacteria	f__unclassified_c__Alphaproteobacteria	g__unclassified_c__Alphaproteobacteria	s__unclassified_c__Alphaproteobacteria	OTU310	0	0	0	0	0	0	0	0	0	5	0	0	5
d__Bacteria	k__norank	p__Bacteroidetes	c__Bacteroidia	o__Bacteroidales	f__Bacteroidaceae	g__Bacteroides	s__Bacteroides_caecicola	OTU433	0	0	0	0	0	0	0	3	2	11	10	4	30
d__Bacteria	k__norank	p__Actinobacteria	c__Actinobacteria	o__Coriobacteriales	f__Coriobacteriaceae	g__Enorma	s__unclassified_g__Enorma	OTU295	0	1	0	0	0	0	3	0	4	3	0	1	12
d__Bacteria	k__norank	p__Proteobacteria	c__Alphaproteobacteria	o__Rhizobiales	f__Methylobacteriaceae	g__Methylobacterium	s__Methylobacterium_adhaesivum_g__Methylobacterium	OTU186	29	125	36	80	63	8	215	29	142	410	271	330	1738
d__Bacteria	k__norank	p__Proteobacteria	c__Alphaproteobacteria	o__Rhizobiales	f__Methylobacteriaceae	g__Methylobacterium	s__uncultured_organism_g__Methylobacterium	OTU13	6	2	3	5	27	1	5	3	8	11	4	3	78
d__Bacteria	k__norank	p__Bacteroidetes	c__Cytophagia	o__Cytophagales	f__Cytophagaceae	g__Hymenobacter	s__uncultured_bacterium_g__Hymenobacter	OTU474	0	0	0	0	0	0	0	0	0	7	9	11	27
d__Bacteria	k__norank	p__Proteobacteria	c__Alphaproteobacteria	o__Rhodospirillales	f__Acetobacteraceae	g__Roseomonas	s__unclassified_g__Roseomonas	OTU406	0	0	0	0	0	0	0	0	0	0	4	20	24
d__Bacteria	k__norank	p__Proteobacteria	c__Alphaproteobacteria	o__Rhizobiales	f__Methylobacteriaceae	g__Psychroglaciecola	s__unclassified_g__Psychroglaciecola	OTU263	1	0	1	1	0	0	3	0	3	17	1	0	27
d__Bacteria	k__norank	p__Proteobacteria	c__Gammaproteobacteria	o__Xanthomonadales	f__Xanthomonadaceae	g__Luteibacter	s__Luteibacter_rhizovicinus	OTU166	69	87	6	42	12	0	1	8	57	60	10	15	367
d__Bacteria	k__norank	p__Firmicutes	c__Clostridia	o__Clostridiales	f__Ruminococcaceae	g__Ruminococcaceae_UCG-014	s__unclassified_g__Ruminococcaceae_UCG-014	OTU405	0	0	0	0	0	0	0	0	2	0	4	1	7
d__Bacteria	k__norank	p__Actinobacteria	c__Actinobacteria	o__Coriobacteriales	f__Coriobacteriaceae	g__Enterorhabdus	s__uncultured_bacterium_g__Enterorhabdus	OTU240	0	0	0	0	0	0	0	0	2	0	0	0	2
d__Bacteria	k__norank	p__Bacteroidetes	c__Bacteroidia	o__Bacteroidales	f__Porphyromonadaceae	g__Parabacteroides	s__unclassified_g__Parabacteroides	OTU23	0	1	0	0	0	0	0	0	0	0	0	0	1
d__Bacteria	k__norank	p__Proteobacteria	c__Alphaproteobacteria	o__Rhizobiales	f__Hyphomicrobiaceae	g__Devosia	s__unclassified_g__Devosia	OTU465	6	12	5	19	5	3	21	1	13	25	46	38	194
d__Bacteria	k__norank	p__Firmicutes	c__Clostridia	o__Clostridiales	f__Ruminococcaceae	g__norank_f__Ruminococcaceae	s__gut_metagenome_g__norank_f__Ruminococcaceae	OTU434	0	0	0	0	0	0	0	0	1	0	2	0	3
d__Bacteria	k__norank	p__Saccharibacteria	c__norank_p__Saccharibacteria	o__norank_p__Saccharibacteria	f__norank_p__Saccharibacteria	g__norank_p__Saccharibacteria	s__unclassified_g__norank_p__Saccharibacteria	OTU400	0	0	0	0	0	0	0	0	0	0	2	0	2
d__Bacteria	k__norank	p__Proteobacteria	c__Alphaproteobacteria	o__Sphingomonadales	f__Sphingomonadaceae	g__Sphingobium	s__Sphingobium_czechense_LL01	OTU551	1	0	2	1	0	1	2	0	1	1	0	0	9
d__Bacteria	k__norank	p__Bacteroidetes	c__Cytophagia	o__Cytophagales	f__Cytophagaceae	g__Hymenobacter	s__unclassified_g__Hymenobacter	OTU357	0	0	0	0	0	0	0	0	0	14	4	6	24
d__Bacteria	k__norank	p__Chloroflexi	c__Thermomicrobia	o__JG30-KF-CM45	f__norank_o__JG30-KF-CM45	g__norank_o__JG30-KF-CM45	s__uncultured_bacterium_g__norank_o__JG30-KF-CM45	OTU36	0	3	1	0	0	0	2	0	0	0	0	0	6
d__Bacteria	k__norank	p__Saccharibacteria	c__norank_p__Saccharibacteria	o__norank_p__Saccharibacteria	f__norank_p__Saccharibacteria	g__norank_p__Saccharibacteria	s__unclassified_g__norank_p__Saccharibacteria	OTU5	2	0	0	0	0	0	0	0	0	0	0	0	2
d__Bacteria	k__norank	p__Acidobacteria	c__Acidobacteria	o__Acidobacteriales	f__Acidobacteriaceae__Subgroup_1_	g__Terriglobus	s__uncultured_bacterium_g__Terriglobus	OTU285	0	0	0	0	2	0	0	0	0	25	0	0	27
d__Bacteria	k__norank	p__Proteobacteria	c__Alphaproteobacteria	o__Sphingomonadales	f__Erythrobacteraceae	g__Altererythrobacter	s__unclassified_g__Altererythrobacter	OTU401	0	0	0	0	0	0	0	0	0	1	2	0	3
d__Bacteria	k__norank	p__Tenericutes	c__Mollicutes	o__Mycoplasmatales	f__Mycoplasmataceae	g__Candidatus_Bacilloplasma	s__uncultured_bacterium_g__Candidatus_Bacilloplasma	OTU140	2	0	0	0	17	1	0	1	0	0	0	0	21
d__Bacteria	k__norank	p__Actinobacteria	c__Actinobacteria	o__Frankiales	f__Nakamurellaceae	g__Nakamurella	s__unclassified_g__Nakamurella	OTU543	3	7	12	5	16	1	30	1	10	104	36	39	264
d__Bacteria	k__norank	p__Ignavibacteriae	c__Ignavibacteria	o__Ignavibacteriales	f__BSV40	g__norank_f__BSV40	s__unclassified_g__norank_f__BSV40	OTU550	0	0	0	0	0	0	0	0	0	0	0	2	2
d__Bacteria	k__norank	p__Bacteroidetes	c__Cytophagia	o__Cytophagales	f__Cytophagaceae	g__Spirosoma	s__uncultured_bacterium_g__Spirosoma	OTU358	0	0	0	0	0	0	0	0	0	14	0	0	14
d__Bacteria	k__norank	p__Proteobacteria	c__Alphaproteobacteria	o__Rhodospirillales	f__Acetobacteraceae	g__Belnapia	s__uncultured_bacterium_g__Belnapia	OTU392	1	4	6	0	5	0	6	3	1	7	12	29	74
d__Bacteria	k__norank	p__Chloroflexi	c__Thermomicrobia	o__JG30-KF-CM45	f__norank_o__JG30-KF-CM45	g__norank_o__JG30-KF-CM45	s__uncultured_bacterium_g__norank_o__JG30-KF-CM45	OTU514	0	0	0	0	0	0	0	0	0	0	4	9	13
d__Bacteria	k__norank	p__Actinobacteria	c__Actinobacteria	o__Pseudonocardiales	f__Pseudonocardiaceae	g__Saccharopolyspora	s__Saccharopolyspora_gregorii	OTU341	0	2	0	0	0	0	0	0	0	21	2	0	25
d__Bacteria	k__norank	p__Proteobacteria	c__Alphaproteobacteria	o__Rhizobiales	f__Rhizobiaceae	g__Rhizobium	s__unclassified_g__Rhizobium	OTU376	6	7	2	13	2	0	6	4	24	49	3	5	121
d__Bacteria	k__norank	p__Proteobacteria	c__Gammaproteobacteria	o__Pseudomonadales	f__Moraxellaceae	g__Enhydrobacter	s__Moraxella_osloensis_g__Enhydrobacter	OTU237	2	2	1	1	0	0	3	0	1	2	0	2	14
d__Bacteria	k__norank	p__Actinobacteria	c__Actinobacteria	o__Propionibacteriales	f__Nocardioidaceae	g__unclassified_f__Nocardioidaceae	s__unclassified_f__Nocardioidaceae	OTU360	0	0	0	0	0	0	0	0	0	4	0	0	4
d__Bacteria	k__norank	p__Proteobacteria	c__Gammaproteobacteria	o__Pseudomonadales	f__Moraxellaceae	g__Acinetobacter	s__unclassified_g__Acinetobacter	OTU259	6	19	0	9	2	0	3	2	87	35	6	8	177
d__Bacteria	k__norank	p__Chloroflexi	c__Thermomicrobia	o__JG30-KF-CM45	f__norank_o__JG30-KF-CM45	g__norank_o__JG30-KF-CM45	s__uncultured_bacterium_g__norank_o__JG30-KF-CM45	OTU48	0	5	11	0	6	1	0	1	3	1	8	86	122
d__Bacteria	k__norank	p__Proteobacteria	c__Deltaproteobacteria	o__Myxococcales	f__Archangiaceae	g__unclassified_f__Archangiaceae	s__unclassified_f__Archangiaceae	OTU317	0	0	0	0	0	0	0	0	0	31	0	0	31
d__Bacteria	k__norank	p__Proteobacteria	c__Alphaproteobacteria	o__Rhizobiales	f__unclassified_o__Rhizobiales	g__unclassified_o__Rhizobiales	s__unclassified_o__Rhizobiales	OTU486	2	1	0	0	3	0	0	0	3	2	0	1	12
d__Bacteria	k__norank	p__Proteobacteria	c__Betaproteobacteria	o__Burkholderiales	f__Comamonadaceae	g__Comamonas	s__Comamonas_testosteroni_g__Comamonas	OTU90	0	0	0	10	1	0	0	1	0	1	2	0	15
d__Bacteria	k__norank	p__Acidobacteria	c__Acidobacteria	o__Blastocatellales	f__Blastocatellaceae__Subgroup_4_	g__Blastocatella	s__unclassified_g__Blastocatella	OTU253	3	0	10	0	44	1	5	0	9	47	1	45	165
d__Bacteria	k__norank	p__Proteobacteria	c__Alphaproteobacteria	o__Rhodospirillales	f__Acetobacteraceae	g__unclassified_f__Acetobacteraceae	s__unclassified_f__Acetobacteraceae	OTU298	2	6	1	1	15	0	21	0	10	196	10	8	270
d__Bacteria	k__norank	p__Bacteroidetes	c__Sphingobacteriia	o__Sphingobacteriales	f__Chitinophagaceae	g__Flavitalea	s__unclassified_g__Flavitalea	OTU448	1	0	1	0	1	0	0	0	0	0	6	1	10
d__Bacteria	k__norank	p__Bacteroidetes	c__Flavobacteriia	o__Flavobacteriales	f__Flavobacteriaceae	g__Flavobacterium	s__unclassified_g__Flavobacterium	OTU266	0	0	0	0	0	0	18	12	49	0	0	0	79
d__Bacteria	k__norank	p__Proteobacteria	c__Alphaproteobacteria	o__Rhizobiales	f__Rhizobiales_Incertae_Sedis	g__Nordella	s__uncultured_bacterium_g__Nordella	OTU318	0	0	0	1	0	0	0	0	0	2	0	0	3
d__Bacteria	k__norank	p__Actinobacteria	c__Actinobacteria	o__Streptosporangiales	f__Nocardiopsaceae	g__Nocardiopsis	s__Triticum_urartu_g__Nocardiopsis	OTU459	0	1	0	0	0	0	0	0	0	127	52	468	648
d__Bacteria	k__norank	p__Firmicutes	c__Bacilli	o__Lactobacillales	f__Lactobacillaceae	g__Lactobacillus	s__unclassified_g__Lactobacillus	OTU63	10	7	2	17	1	0	5	0	1	3	1	7	54
d__Bacteria	k__norank	p__Proteobacteria	c__Alphaproteobacteria	o__Rhizobiales	f__Methylocystaceae	g__Hansschlegelia	s__uncultured_bacterium_g__Hansschlegelia	OTU178	3	12	9	24	29	5	65	2	17	13	39	187	405
d__Bacteria	k__norank	p__Bacteroidetes	c__Cytophagia	o__Cytophagales	f__unclassified_o__Cytophagales	g__unclassified_o__Cytophagales	s__unclassified_o__Cytophagales	OTU11	2	0	0	0	0	0	0	0	0	0	0	0	2
d__Bacteria	k__norank	p__Firmicutes	c__Bacilli	o__Lactobacillales	f__Lactobacillaceae	g__Lactobacillus	s__unclassified_g__Lactobacillus	OTU210	1	0	1	0	0	0	1	8	7	0	1	2	21
d__Bacteria	k__norank	p__Firmicutes	c__Bacilli	o__Lactobacillales	f__Enterococcaceae	g__Vagococcus	s__unclassified_g__Vagococcus	OTU439	0	0	0	0	0	0	0	0	3	3	0	0	6
d__Bacteria	k__norank	p__Actinobacteria	c__Actinobacteria	o__Propionibacteriales	f__Propionibacteriaceae	g__Propionibacterium	s__Propionibacterium_acnes_subsp._acnes_g__Propionibacterium	OTU383	2	5	0	0	1	0	8	2	0	22	7	6	53
d__Bacteria	k__norank	p__Saccharibacteria	c__norank_p__Saccharibacteria	o__norank_p__Saccharibacteria	f__norank_p__Saccharibacteria	g__norank_p__Saccharibacteria	s__unclassified_g__norank_p__Saccharibacteria	OTU517	0	0	3	0	0	0	0	0	0	6	0	2	11
d__Bacteria	k__norank	p__Nitrospirae	c__Nitrospira	o__norank_c__Nitrospira	f__norank_c__Nitrospira	g__Nitrospira	s__uncultured_organism_g__Nitrospira	OTU76	2	0	0	13	0	0	0	0	1	2	0	0	18
d__Bacteria	k__norank	p__Actinobacteria	c__Actinobacteria	o__Propionibacteriales	f__Propionibacteriaceae	g__Friedmanniella	s__uncultured_actinobacterium_g__Friedmanniella	OTU504	4	6	22	52	40	11	10	2	9	10	558	431	1155
d__Bacteria	k__norank	p__Proteobacteria	c__Alphaproteobacteria	o__Rhizobiales	f__1174-901-12	g__norank_f__1174-901-12	s__Rhizobiales_bacterium_8433D	OTU177	1	0	0	1	1	0	9	0	0	20	0	0	32
d__Bacteria	k__norank	p__Proteobacteria	c__Alphaproteobacteria	o__Rhizobiales	f__Aurantimonadaceae	g__Aureimonas	s__uncultured_bacterium_g__Aureimonas	OTU152	9	19	10	17	11	3	102	1	29	93	311	253	858
d__Bacteria	k__norank	p__Actinobacteria	c__Actinobacteria	o__Corynebacteriales	f__Mycobacteriaceae	g__Mycobacterium	s__unclassified_g__Mycobacterium	OTU28	3	6	2	0	4	0	5	1	5	40	5	5	76
d__Bacteria	k__norank	p__Proteobacteria	c__Alphaproteobacteria	o__Rhodospirillales	f__Acetobacteraceae	g__Roseomonas	s__uncultured_alpha_proteobacterium_g__Roseomonas	OTU168	6	2	7	5	13	0	26	4	4	12	37	132	248
d__Bacteria	k__norank	p__Proteobacteria	c__Alphaproteobacteria	o__Rhizobiales	f__FukuN57	g__norank_f__FukuN57	s__uncultured_bacterium_g__norank_f__FukuN57	OTU84	0	0	0	3	0	0	0	0	0	0	0	0	3
d__Bacteria	k__norank	p__Bacteroidetes	c__Bacteroidia	o__Bacteroidales	f__Bacteroidaceae	g__Bacteroides	s__unclassified_g__Bacteroides	OTU407	2	0	0	1	0	0	4	1	15	4	2	2	31
d__Bacteria	k__norank	p__Bacteroidetes	c__Cytophagia	o__Cytophagales	f__Cytophagaceae	g__Hymenobacter	s__unclassified_g__Hymenobacter	OTU524	0	0	0	0	0	0	0	0	0	0	0	24	24
d__Bacteria	k__norank	p__Proteobacteria	c__Alphaproteobacteria	o__Rhizobiales	f__1174-901-12	g__norank_f__1174-901-12	s__uncultured_Rhizobiales_bacterium_g__norank_f__1174-901-12	OTU326	0	1	0	2	0	0	0	0	1	22	0	1	27
d__Bacteria	k__norank	p__Proteobacteria	c__Gammaproteobacteria	o__Oceanospirillales	f__Halomonadaceae	g__Halomonas	s__unclassified_g__Halomonas	OTU114	3	0	0	2	1	0	0	0	1	0	1	6	14
d__Bacteria	k__norank	p__Actinobacteria	c__Actinobacteria	o__Micromonosporales	f__Micromonosporaceae	g__Actinoplanes	s__Actinoplanes_digitatis	OTU159	15	22	21	5	24	1	25	0	10	18	12	20	173
d__Bacteria	k__norank	p__Proteobacteria	c__Alphaproteobacteria	o__Rhizobiales	f__Beijerinckiaceae	g__unclassified_f__Beijerinckiaceae	s__unclassified_f__Beijerinckiaceae	OTU345	2	12	0	0	8	1	1	0	3	92	0	2	121
d__Bacteria	k__norank	p__Proteobacteria	c__Epsilonproteobacteria	o__Campylobacterales	f__Campylobacteraceae	g__Campylobacter	s__unclassified_g__Campylobacter	OTU364	1	0	0	0	0	0	1	0	0	3	0	1	6
d__Bacteria	k__norank	p__Actinobacteria	c__Actinobacteria	o__Streptomycetales	f__Streptomycetaceae	g__Streptomyces	s__unclassified_g__Streptomyces	OTU484	8	47	1	8	2	0	4	0	5	262	114	1957	2408
d__Bacteria	k__norank	p__Actinobacteria	c__Actinobacteria	o__Micrococcales	f__Micrococcaceae	g__unclassified_f__Micrococcaceae	s__unclassified_f__Micrococcaceae	OTU262	5	11	13	42	39	79	1829	1121	2336	13	15	20	5523
d__Bacteria	k__norank	p__Proteobacteria	c__Deltaproteobacteria	o__Myxococcales	f__P3OB-42	g__norank_f__P3OB-42	s__uncultured_bacterium_g__norank_f__P3OB-42	OTU330	0	0	0	0	0	0	0	0	0	6	2	0	8
d__Bacteria	k__norank	p__Proteobacteria	c__Alphaproteobacteria	o__Sphingomonadales	f__Sphingomonadaceae	g__unclassified_f__Sphingomonadaceae	s__unclassified_f__Sphingomonadaceae	OTU431	3	4	18	10	11	1	31	0	1	271	100	32	482
d__Bacteria	k__norank	p__Proteobacteria	c__Alphaproteobacteria	o__Rhodobacterales	f__Rhodobacteraceae	g__Rubellimicrobium	s__uncultured_bacterium_g__Rubellimicrobium	OTU389	0	2	0	0	0	0	0	0	0	2	3	55	62
d__Bacteria	k__norank	p__Deinococcus-Thermus	c__Deinococci	o__Deinococcales	f__Deinococcaceae	g__Deinococcus	s__unclassified_g__Deinococcus	OTU297	0	0	0	0	0	0	0	0	0	15	0	1	16
d__Bacteria	k__norank	p__Actinobacteria	c__Actinobacteria	o__Propionibacteriales	f__Nocardioidaceae	g__Nocardioides	s__uncultured_bacterium_g__Nocardioides	OTU539	0	0	1	0	1	0	0	0	0	0	0	4	6
d__Bacteria	k__norank	p__Actinobacteria	c__Actinobacteria	o__Acidimicrobiales	f__Acidimicrobiaceae	g__CL500-29_marine_group	s__unclassified_g__CL500-29_marine_group	OTU342	1	0	0	2	1	0	0	0	1	2	0	1	8
d__Bacteria	k__norank	p__Firmicutes	c__Bacilli	o__Lactobacillales	f__Streptococcaceae	g__Streptococcus	s__unclassified_g__Streptococcus	OTU245	59	8	0	20	12	0	14	16	146	9	24	76	384
d__Bacteria	k__norank	p__Parcubacteria	c__norank_p__Parcubacteria	o__norank_p__Parcubacteria	f__norank_p__Parcubacteria	g__norank_p__Parcubacteria	s__uncultured_bacterium_g__norank_p__Parcubacteria	OTU61	0	0	0	3	0	0	0	0	0	0	0	0	3
d__Bacteria	k__norank	p__Firmicutes	c__Clostridia	o__Clostridiales	f__Clostridiaceae_1	g__Clostridium_sensu_stricto_1	s__uncultured_bacterium_g__Clostridium_sensu_stricto_1	OTU447	3	6	0	14	1	0	12	1	14	6	4	7	68
d__Bacteria	k__norank	p__Actinobacteria	c__Actinobacteria	o__Solirubrobacterales	f__0319-6M6	g__norank_f__0319-6M6	s__uncultured_actinobacterium_g__norank_f__0319-6M6	OTU145	0	1	2	0	9	0	0	0	0	0	1	1	14
d__Bacteria	k__norank	p__Bacteroidetes	c__Cytophagia	o__Cytophagales	f__Cytophagaceae	g__Hymenobacter	s__uncultured_bacterium_g__Hymenobacter	OTU294	1	0	0	0	0	0	0	0	0	19	1	7	28
d__Bacteria	k__norank	p__Bacteroidetes	c__Cytophagia	o__Cytophagales	f__Cytophagaceae	g__Hymenobacter	s__uncultured_bacterium_g__Hymenobacter	OTU525	0	0	0	0	0	0	0	0	0	64	17	44	125
d__Bacteria	k__norank	p__Proteobacteria	c__Alphaproteobacteria	o__Rhodospirillales	f__Rhodospirillales_Incertae_Sedis	g__Candidatus_Alysiosphaera	s__unclassified_g__Candidatus_Alysiosphaera	OTU25	0	2	0	0	2	0	0	0	0	0	0	1	5
d__Bacteria	k__norank	p__Actinobacteria	c__Actinobacteria	o__Actinomycetales	f__Actinomycetaceae	g__Actinomyces	s__Actinomyces_odontolyticus	OTU1	10	6	0	2	0	0	0	2	4	0	1	1	26
d__Bacteria	k__norank	p__Proteobacteria	c__Alphaproteobacteria	o__Rhizobiales	f__Rhizobiales_Incertae_Sedis	g__Agaricicola	s__Agaricicola_taiwanensis	OTU436	0	0	0	0	0	0	0	0	0	0	4	0	4
d__Bacteria	k__norank	p__Proteobacteria	c__Alphaproteobacteria	o__Rhizobiales	f__Bradyrhizobiaceae	g__Bosea	s__uncultured_organism_g__Bosea	OTU228	5	8	10	10	9	2	24	2	33	23	46	62	234
d__Bacteria	k__norank	p__Bacteroidetes	c__Bacteroidia	o__Bacteroidales	f__Rikenellaceae	g__Alistipes	s__gut_metagenome_g__Alistipes	OTU183	1	3	0	5	0	0	10	5	33	21	5	8	91
d__Bacteria	k__norank	p__Proteobacteria	c__Gammaproteobacteria	o__Pseudomonadales	f__Pseudomonadaceae	g__Pseudomonas	s__unclassified_g__Pseudomonas	OTU129	671	470	109	608	155	57	196	23	263	132	141	47	2872
d__Bacteria	k__norank	p__Proteobacteria	c__Gammaproteobacteria	o__Pseudomonadales	f__Pseudomonadaceae	g__Pseudomonas	s__unclassified_g__Pseudomonas	OTU282	2	0	0	0	0	1	0	0	0	4	0	1	8
d__Bacteria	k__norank	p__Cyanobacteria	c__Cyanobacteria	o__SubsectionIII	f__FamilyI_o__SubsectionIII	g__Leptolyngbya	s__unclassified_g__Leptolyngbya	OTU66	0	0	0	14	0	0	0	0	0	0	0	0	14
d__Bacteria	k__norank	p__Bacteroidetes	c__Bacteroidia	o__Bacteroidales	f__Bacteroidales_S24-7_group	g__norank_f__Bacteroidales_S24-7_group	s__uncultured_Bacteroidales_bacterium_g__norank_f__Bacteroidales_S24-7_group	OTU158	1	5	2	1	0	0	1	0	0	0	0	3	13
d__Bacteria	k__norank	p__Acidobacteria	c__Acidobacteria	o__norank_c__Acidobacteria	f__norank_c__Acidobacteria	g__norank_c__Acidobacteria	s__unclassified_g__norank_c__Acidobacteria	OTU287	0	0	0	0	0	0	0	0	0	3	0	0	3
d__Bacteria	k__norank	p__Actinobacteria	c__Actinobacteria	o__Solirubrobacterales	f__Elev-16S-1332	g__norank_f__Elev-16S-1332	s__uncultured_bacterium_g__norank_f__Elev-16S-1332	OTU334	1	2	0	0	1	0	0	1	0	22	0	0	27
d__Bacteria	k__norank	p__Proteobacteria	c__Gammaproteobacteria	o__Pseudomonadales	f__Moraxellaceae	g__Acinetobacter	s__Acinetobacter_guillouiae	OTU292	3	10	2	13	4	0	2	3	24	11	2	1	75
d__Bacteria	k__norank	p__Bacteroidetes	c__Cytophagia	o__Cytophagales	f__Cytophagaceae	g__Spirosoma	s__uncultured_bacterium_g__Spirosoma	OTU541	0	0	4	0	2	0	0	0	0	0	4	2	12
d__Bacteria	k__norank	p__Proteobacteria	c__Gammaproteobacteria	o__Pseudomonadales	f__Moraxellaceae	g__Acinetobacter	s__Acinetobacter_lwoffii	OTU143	9	0	0	37	32	1	3	1	3	2	7	0	95
d__Bacteria	k__norank	p__Firmicutes	c__Bacilli	o__Bacillales	f__Paenibacillaceae	g__Paenibacillus	s__Paenibacillus_sacheonensis	OTU456	0	0	0	0	0	0	0	0	0	0	3	0	3
d__Bacteria	k__norank	p__Actinobacteria	c__Actinobacteria	o__Propionibacteriales	f__Nocardioidaceae	g__unclassified_f__Nocardioidaceae	s__unclassified_f__Nocardioidaceae	OTU122	7	23	138	130	206	28	56	12	21	24	230	248	1123
d__Bacteria	k__norank	p__Saccharibacteria	c__norank_p__Saccharibacteria	o__norank_p__Saccharibacteria	f__norank_p__Saccharibacteria	g__norank_p__Saccharibacteria	s__unclassified_g__norank_p__Saccharibacteria	OTU175	0	0	0	0	0	0	1	0	0	0	1	0	2
d__Bacteria	k__norank	p__Firmicutes	c__Clostridia	o__Clostridiales	f__Lachnospiraceae	g__Lachnoclostridium	s__Clostridium_sp._BR31	OTU411	0	0	0	0	0	0	0	0	0	0	1	0	1
d__Bacteria	k__norank	p__Saccharibacteria	c__norank_p__Saccharibacteria	o__norank_p__Saccharibacteria	f__norank_p__Saccharibacteria	g__norank_p__Saccharibacteria	s__Candidatus_Saccharibacteria_bacterium_GW2011_GWC2_44_17	OTU205	1	0	0	0	0	0	42	14	25	7	2	0	91
d__Bacteria	k__norank	p__Actinobacteria	c__Actinobacteria	o__Acidimicrobiales	f__Iamiaceae	g__Iamia	s__uncultured_bacterium_g__Iamia	OTU43	1	0	4	1	2	0	0	0	7	1	1	12	29
d__Bacteria	k__norank	p__Bacteroidetes	c__Flavobacteriia	o__Flavobacteriales	f__Flavobacteriaceae	g__Flavobacterium	s__unclassified_g__Flavobacterium	OTU105	0	0	0	7	0	0	0	0	4	1	0	0	12
d__Bacteria	k__norank	p__Actinobacteria	c__Actinobacteria	o__Pseudonocardiales	f__Pseudonocardiaceae	g__Pseudonocardia	s__unclassified_g__Pseudonocardia	OTU480	1	2	1	0	3	0	4	0	4	292	4	49	360
d__Bacteria	k__norank	p__Proteobacteria	c__Gammaproteobacteria	o__Enterobacteriales	f__Enterobacteriaceae	g__Escherichia-Shigella	s__unclassified_g__Escherichia-Shigella	OTU126	14	5	2	13	3	0	7	2	24	11	13	17	111
d__Bacteria	k__norank	p__Planctomycetes	c__Planctomycetacia	o__Planctomycetales	f__Planctomycetaceae	g__Singulisphaera	s__uncultured_bacterium_g__Singulisphaera	OTU327	0	0	0	0	0	0	0	0	0	13	0	0	13
d__Bacteria	k__norank	p__Firmicutes	c__Bacilli	o__Lactobacillales	f__Lactobacillaceae	g__Lactobacillus	s__unclassified_g__Lactobacillus	OTU496	7	6	3	5	0	2	3	1	9	3	10	10	59
d__Bacteria	k__norank	p__Actinobacteria	c__Actinobacteria	o__Propionibacteriales	f__Nocardioidaceae	g__Aeromicrobium	s__uncultured_bacterium_g__Aeromicrobium	OTU509	11	36	26	81	142	27	249	92	193	293	851	536	2537
d__Bacteria	k__norank	p__Bacteroidetes	c__Sphingobacteriia	o__Sphingobacteriales	f__Sphingobacteriaceae	g__Pedobacter	s__Pedobacter_agri	OTU365	2	0	6	5	3	3	39	14	38	21	85	27	243
d__Bacteria	k__norank	p__Proteobacteria	c__Betaproteobacteria	o__Burkholderiales	f__Alcaligenaceae	g__Achromobacter	s__Achromobacter_piechaudii	OTU217	6	1	0	1	1	0	1	1	0	6	4	0	21
d__Bacteria	k__norank	p__Proteobacteria	c__Alphaproteobacteria	o__Rhodospirillales	f__Acetobacteraceae	g__Acidiphilium	s__unclassified_g__Acidiphilium	OTU319	0	0	0	0	0	0	0	0	0	24	1	0	25
d__Bacteria	k__norank	p__Proteobacteria	c__Betaproteobacteria	o__Burkholderiales	f__Comamonadaceae	g__Aquabacterium	s__uncultured_beta_proteobacterium_g__Aquabacterium	OTU69	6	0	1	37	0	0	0	0	0	4	0	2	50
d__Bacteria	k__norank	p__Actinobacteria	c__Actinobacteria	o__Pseudonocardiales	f__Pseudonocardiaceae	g__Actinomycetospora	s__uncultured_bacterium_g__Actinomycetospora	OTU361	19	89	139	16	298	13	51	15	41	915	170	705	2471
d__Bacteria	k__norank	p__Actinobacteria	c__Actinobacteria	o__Frankiales	f__unclassified_o__Frankiales	g__unclassified_o__Frankiales	s__unclassified_o__Frankiales	OTU538	5	0	3	0	3	2	6	0	5	18	0	3	45
d__Bacteria	k__norank	p__Actinobacteria	c__Actinobacteria	o__Corynebacteriales	f__Nocardiaceae	g__Williamsia	s__unclassified_g__Williamsia	OTU506	32	123	56	184	341	12	1644	124	399	1116	905	2239	7175
d__Bacteria	k__norank	p__Firmicutes	c__Clostridia	o__Clostridiales	f__Ruminococcaceae	g__Faecalibacterium	s__unclassified_g__Faecalibacterium	OTU257	0	0	0	0	0	0	0	1	3	2	0	2	8
d__Bacteria	k__norank	p__Proteobacteria	c__Gammaproteobacteria	o__Xanthomonadales	f__Xanthomonadaceae	g__Stenotrophomonas	s__Stenotrophomonas_chelatiphaga	OTU62	776	226	55	123	33	29	25	6	50	7	44	14	1388
d__Bacteria	k__norank	p__Bacteroidetes	c__Cytophagia	o__Cytophagales	f__Cytophagaceae	g__Hymenobacter	s__unclassified_g__Hymenobacter	OTU483	0	0	0	0	0	0	0	0	0	0	11	37	48
d__Bacteria	k__norank	p__Firmicutes	c__Clostridia	o__Clostridiales	f__Ruminococcaceae	g__Faecalibacterium	s__uncultured_bacterium_g__Faecalibacterium	OTU261	7	0	1	0	0	0	17	1	24	17	8	7	82
d__Bacteria	k__norank	p__Firmicutes	c__Clostridia	o__Clostridiales	f__Ruminococcaceae	g__[Eubacterium]_coprostanoligenes_group	s__unclassified_g__[Eubacterium]_coprostanoligenes_group	OTU123	0	2	0	4	0	0	4	2	2	0	0	0	14
d__Bacteria	k__norank	p__Bacteroidetes	c__Bacteroidia	o__Bacteroidales	f__Bacteroidaceae	g__Bacteroides	s__Bacteroides_cellulosilyticus	OTU4	1	0	2	1	3	0	0	1	0	0	0	7	15
d__Bacteria	k__norank	p__Bacteroidetes	c__Sphingobacteriia	o__Sphingobacteriales	f__Sphingobacteriaceae	g__Pedobacter	s__unclassified_g__Pedobacter	OTU472	0	0	0	2	1	0	1	6	9	0	8	1	28
d__Bacteria	k__norank	p__Firmicutes	c__Bacilli	o__Bacillales	f__Bacillaceae	g__Bacillus	s__unclassified_g__Bacillus	OTU34	3	8	0	3	1	0	4	1	6	17	0	5	48
d__Bacteria	k__norank	p__Firmicutes	c__Bacilli	o__Lactobacillales	f__Lactobacillaceae	g__Lactobacillus	s__unclassified_g__Lactobacillus	OTU222	12	7	1	5	1	0	2	12	2	8	8	2	60
d__Bacteria	k__norank	p__Proteobacteria	c__Betaproteobacteria	o__Burkholderiales	f__Oxalobacteraceae	g__Massilia	s__Massilia_aurea	OTU455	4	3	0	4	3	0	41	1	16	17	74	22	185
d__Bacteria	k__norank	p__Chloroflexi	c__Dehalococcoidia	o__FS117-23B-02	f__norank_o__FS117-23B-02	g__norank_o__FS117-23B-02	s__uncultured_bacterium_g__norank_o__FS117-23B-02	OTU351	0	0	0	0	0	0	0	0	0	5	0	0	5
